# Supplementary material for: Inequitable Flow of Animals in and Out of Shelters: Comparison of Community-Level Vulnerability for Owner-Surrendered and Subsequently Adopted Animals
Source: Front Vet Sci. 2021 Nov 11;8:784389. doi: 10.3389/fvets.2021.784389 (PMC8635993; doi:10.3389/fvets.2021.784389)
Supplement: Supplementary Data Sheet 1 — Adopted animals from BC SPCA shelters from January 1, 2016 and December 31, 2019. [file Data_Sheet_1.CSV]

Type	Outgoing.S	Source	incoming_EC_q	incoming_EC_score	incoming_SV_q	incoming_SC_score	incoming_ED_q	incoming_ED_score	incoming_RI_q	incoming_RI_score	outgoing_da_pop	outgoing_EC_q	outgoing_EC_score	outgoing_SV_q	outgoing_SC_score	outgoing_ED_q	outgoing_ED_score	outgoing_RI_q	outgoing_RI_score	change_EC	change_SV	change_ED	change_RI
Small Animal	Adopted Altered	Owner Surrender	2	-0.666	5	1.11	4	0.311	5	1.439	465	1	-0.858	2	-0.38	4	0.457	3	-0.379	1	3	0	2
Small Animal	Adopted Altered	Owner Surrender	2	-0.666	5	1.11	4	0.311	5	1.439	465	1	-0.858	2	-0.38	4	0.457	3	-0.379	1	3	0	2
Small Animal	Adopted Altered	Owner Surrender	1	-0.951	3	-0.291	4	0.351	2	-0.598	569	3	-0.497	4	0.103	4	0.278	5	0.998	-2	-1	0	-3
Small Animal	Adopted Altered	Owner Surrender	5	1.243	3	-0.218	2	-0.567	3	-0.316	3174	5	1.676	3	-0.312	1	-0.856	4	0.079	0	0	1	-1
Small Animal	Adopted Altered	Owner Surrender	5	1.243	3	-0.218	2	-0.567	3	-0.316	691	5	1.076	3	-0.234	2	-0.547	2	-0.548	0	0	0	1
Small Animal	Adopted Altered	Owner Surrender	1	-0.832	3	-0.282	3	-0.067	2	-0.691	442	1	-0.916	3	-0.312	5	0.604	2	-0.587	0	0	-2	0
Small Animal	Adopted Altered	Owner Surrender	1	-0.832	3	-0.282	3	-0.067	2	-0.691	442	1	-0.916	3	-0.312	5	0.604	2	-0.587	0	0	-2	0
Small Animal	Adopted Altered	Owner Surrender	1	-0.832	3	-0.282	3	-0.067	2	-0.691	396	1	-0.84	4	0.245	2	-0.688	2	-0.615	0	-1	1	0
Small Animal	Adopted Altered	Owner Surrender	4	0.137	4	0.048	1	-1.012	4	-0.064	1365	5	2.407	4	0.1	2	-0.646	3	-0.398	-1	0	-1	1
Small Animal	Adopted Altered	Owner Surrender	1	-0.832	3	-0.282	3	-0.067	2	-0.691	549	2	-0.631	3	-0.349	2	-0.411	4	0.045	-1	0	1	-2
Small Animal	Adopted Altered	Owner Surrender	1	-0.832	3	-0.282	3	-0.067	2	-0.691	408	3	-0.419	1	-0.652	5	1.508	2	-0.681	-2	2	-2	0
Small Animal	Adopted Altered	Owner Surrender	4	0.266	1	-0.734	1	-1.201	5	2.597	604	4	0.124	1	-0.657	3	-0.185	3	-0.467	0	0	-2	2
Small Animal	Adopted Altered	Owner Surrender	4	0.142	5	0.435	3	-0.033	4	0.619	1530	2	-0.697	1	-0.736	4	0.501	1	-0.754	2	4	-1	3
Small Animal	Adopted Altered	Owner Surrender	3	-0.497	1	-0.819	5	0.718	5	1.158	716	5	1.713	5	0.308	3	-0.074	3	-0.248	-2	-4	2	2
Small Animal	Adopted Altered	Owner Surrender	3	-0.497	1	-0.819	5	0.718	5	1.158	716	5	1.713	5	0.308	3	-0.074	3	-0.248	-2	-4	2	2
Small Animal	Adopted Altered	Owner Surrender	2	-0.754	5	0.331	2	-0.621	4	0.54	581	4	0.494	2	-0.379	2	-0.568	5	2.061	-2	3	0	-1
Small Animal	Adopted Offsite(Altered)	Owner Surrender	2	-0.754	5	0.331	2	-0.621	4	0.54	1150	3	-0.125	5	0.797	2	-0.48	5	1.821	-1	0	0	-1
Small Animal	Adopted Altered	Owner Surrender	2	-0.754	5	0.331	2	-0.621	4	0.54	581	4	0.494	2	-0.379	2	-0.568	5	2.061	-2	3	0	-1
Small Animal	Adopted Altered	Owner Surrender	3	-0.478	4	-0.027	5	0.765	4	0.675	2246	2	-0.704	2	-0.584	2	-0.703	2	-0.55	1	2	3	2
Small Animal	Adopted Altered	Owner Surrender	1	-0.806	2	-0.558	1	-0.872	3	-0.42	568	1	-0.804	3	-0.247	4	0.391	5	1.432	0	-1	-3	-2
Small Animal	Adopted Altered	Owner Surrender	2	-0.566	4	0.208	1	-0.999	3	-0.247	403	4	-0.09	1	-0.727	2	-0.518	2	-0.53	-2	3	-1	1
Small Animal	Adopted Altered	Owner Surrender	2	-0.759	2	-0.603	3	-0.242	2	-0.591	574	4	0.18	5	0.416	2	-0.535	4	0.592	-2	-3	1	-2
Small Animal	Adopted Altered	Owner Surrender	2	-0.759	2	-0.603	3	-0.242	2	-0.591	574	4	0.18	5	0.416	2	-0.535	4	0.592	-2	-3	1	-2
Small Animal	Adopted Altered	Owner Surrender	2	-0.629	5	0.87	5	1.195	5	1.264	4022	4	0.22	1	-0.724	1	-0.963	5	1.534	-2	4	4	0
Small Animal	Adopted Altered	Owner Surrender	2	-0.594	2	-0.535	5	1.632	3	-0.422	621	2	-0.773	1	-0.696	3	-0.054	1	-1.151	0	1	2	2
Small Animal	Adopted Altered	Owner Surrender	2	-0.594	2	-0.535	5	1.632	3	-0.422	621	2	-0.773	1	-0.696	3	-0.054	1	-1.151	0	1	2	2
Small Animal	Adopted Altered	Owner Surrender	2	-0.594	2	-0.535	5	1.632	3	-0.422	624	4	-0.027	4	-0.064	1	-0.749	3	-0.344	-2	-2	4	0
Small Animal	Adopted Altered	Owner Surrender	2	-0.594	2	-0.535	5	1.632	3	-0.422	600	1	-0.836	5	0.566	5	0.622	3	-0.371	1	-3	0	0
Small Animal	Adopted Altered	Owner Surrender	3	-0.321	4	0.058	5	0.744	2	-0.591	402	3	-0.466	4	0.187	4	0.318	2	-0.539	0	0	1	0
Small Animal	Adopted Altered	Owner Surrender	2	-0.645	4	0.244	3	-0.096	3	-0.339	868	1	-0.894	4	0.165	4	0.287	3	-0.383	1	0	-1	0
Small Animal	Adopted Altered	Owner Surrender	3	-0.496	3	-0.363	2	-0.416	3	-0.222	366	3	-0.366	3	-0.125	3	-0.218	4	0.096	0	0	-1	-1
Small Animal	Adopted Altered	Owner Surrender	3	-0.558	1	-0.624	2	-0.502	3	-0.331	619	1	-0.882	3	-0.181	5	1.301	4	-0.133	2	-2	-3	-1
Small Animal	Adopted Altered	Owner Surrender	2	-0.752	1	-0.884	1	-1.003	3	-0.309	361	2	-0.591	4	0.193	4	0.063	3	-0.444	0	-3	-3	0
Small Animal	Adopted Altered	Owner Surrender	2	-0.752	1	-0.884	1	-1.003	3	-0.309	361	2	-0.591	4	0.193	4	0.063	3	-0.444	0	-3	-3	0
Small Animal	Adopted Altered	Owner Surrender	3	-0.558	1	-0.624	2	-0.502	3	-0.331	397	4	0.056	2	-0.512	5	2.027	1	-0.799	-1	-1	-3	2
Small Animal	Adopted Altered	Owner Surrender	1	-0.895	2	-0.501	4	0.391	1	-1.001	996	3	-0.41	2	-0.485	3	-0.147	4	0.491	-2	0	1	-3
Small Animal	Adopted Altered	Owner Surrender	1	-0.895	2	-0.501	4	0.391	1	-1.001	996	3	-0.41	2	-0.485	3	-0.147	4	0.491	-2	0	1	-3
Small Animal	Adopted Altered	Owner Surrender	2	-0.577	2	-0.453	4	0.511	3	-0.431	1740	4	-0.033	1	-0.789	5	1.05	1	-0.803	-2	1	-1	2
Small Animal	Adopted Altered	Owner Surrender	2	-0.598	1	-0.763	4	0.258	4	0.133	534	3	-0.477	2	-0.447	3	-0.056	3	-0.451	-1	-1	1	1
Small Animal	Adopted Altered	Owner Surrender	2	-0.718	5	2.938	2	-0.362	5	0.722	277	4	0.068	3	-0.2	1	-0.928	4	0.012	-2	2	1	1
Small Animal	Adopted Altered	Owner Surrender	2	-0.718	5	2.938	2	-0.362	5	0.722	277	4	0.068	3	-0.2	1	-0.928	4	0.012	-2	2	1	1
Small Animal	Adopted Altered	Owner Surrender	2	-0.738	5	0.585	3	-0.125	1	-0.818	1147	1	-0.852	1	-0.738	2	-0.587	1	-0.922	1	4	1	0
Small Animal	Adopted Altered	Owner Surrender	2	-0.714	2	-0.532	4	0.106	1	-0.869	894	2	-0.714	2	-0.532	4	0.106	1	-0.869	0	0	0	0
Small Animal	Adopted Unaltered	Owner Surrender	5	2.245	5	0.26	3	0.017	3	-0.461	465	4	0.527	3	-0.224	2	-0.353	3	-0.369	1	2	1	0
Small Animal	Adopted Altered	Owner Surrender	4	0.513	1	-0.72	2	-0.432	2	-0.615	396	4	0.866	5	0.372	2	-0.48	5	1.957	0	-4	0	-3
Small Animal	Adopted Altered	Owner Surrender	2	-0.681	5	0.485	3	-0.164	3	-0.189	608	1	-0.822	4	0.009	5	1.347	4	0.282	1	1	-2	-1
Small Animal	Adopted Altered	Owner Surrender	2	-0.744	1	-0.643	3	-0.039	2	-0.608	637	1	-0.786	2	-0.558	3	-0.184	1	-0.834	1	-1	0	1
Small Animal	Adopted Altered	Owner Surrender	2	-0.744	1	-0.643	3	-0.039	2	-0.608	637	1	-0.786	2	-0.558	3	-0.184	1	-0.834	1	-1	0	1
Small Animal	Adopted Altered	Owner Surrender	1	-0.814	1	-0.669	2	-0.648	2	-0.494	590	1	-0.837	5	0.353	2	-0.501	3	-0.44	0	-4	0	-1
Small Animal	Adopted Altered	Owner Surrender	1	-0.814	1	-0.669	2	-0.648	2	-0.494	546	1	-0.886	3	-0.159	3	-0.135	1	-1.038	0	-2	-1	1
Small Animal	Adopted Altered	Owner Surrender	1	-0.895	4	0.087	1	-1.295	5	3.029	500	2	-0.684	5	0.624	2	-0.408	4	0.614	-1	-1	-1	1
Small Animal	Adopted Altered	Owner Surrender	1	-0.964	2	-0.382	4	0.38	1	-0.846	802	1	-0.92	3	-0.119	4	0.38	1	-0.767	0	-1	0	0
Small Animal	Adopted Altered	Owner Surrender	1	-0.964	2	-0.382	4	0.38	1	-0.846	802	1	-0.92	3	-0.119	4	0.38	1	-0.767	0	-1	0	0
Small Animal	Adopted Altered	Owner Surrender	5	1.472	2	-0.461	4	0.12	2	-0.49	892	5	2.412	4	0.043	4	0.186	3	-0.381	0	-2	0	-1
Small Animal	Adopted Altered	Owner Surrender	1	-0.828	3	-0.29	1	-1.219	1	-0.949	1159	3	-0.562	2	-0.595	3	-0.032	3	-0.304	-2	1	-2	-2
Small Animal	Adopted Altered	Owner Surrender	1	-0.828	3	-0.29	1	-1.219	1	-0.949	1159	3	-0.562	2	-0.595	3	-0.032	3	-0.304	-2	1	-2	-2
Small Animal	Adopted Altered	Owner Surrender	1	-0.828	3	-0.29	1	-1.219	1	-0.949	379	1	-0.829	2	-0.531	5	0.567	4	-0.09	0	1	-4	-3
Small Animal	Adopted Altered	Owner Surrender	1	-0.828	3	-0.29	1	-1.219	1	-0.949	564	2	-0.681	3	-0.182	5	1.448	4	0.012	-1	0	-4	-3
Small Animal	Adopted Altered	Owner Surrender	1	-0.828	3	-0.29	1	-1.219	1	-0.949	564	2	-0.681	3	-0.182	5	1.448	4	0.012	-1	0	-4	-3
Small Animal	Adopted Altered	Owner Surrender	2	-0.757	1	-0.722	5	1.181	2	-0.608	539	2	-0.601	3	-0.207	1	-0.849	4	0.086	0	-2	4	-2
Small Animal	Adopted Altered	Owner Surrender	2	-0.598	2	-0.371	1	-0.926	5	1.89	522	3	-0.421	4	0.177	1	-1.562	5	1.16	-1	-2	0	0
Small Animal	Adopted Altered	Owner Surrender	2	-0.598	2	-0.371	1	-0.926	5	1.89	522	3	-0.421	4	0.177	1	-1.562	5	1.16	-1	-2	0	0
Small Animal	Adopted Altered	Owner Surrender	1	-0.78	2	-0.574	5	2.246	2	-0.579	549	2	-0.631	3	-0.349	2	-0.411	4	0.045	-1	-1	3	-2
Small Animal	Adopted Altered	Owner Surrender	5	0.952	4	0.234	3	-0.261	3	-0.437	807	4	0.044	3	-0.13	3	-0.22	2	-0.513	1	1	0	1
Small Animal	Adopted Altered	Owner Surrender	3	-0.369	1	-0.665	5	1.39	2	-0.666	472	3	-0.545	4	-0.082	5	1.913	3	-0.281	0	-3	0	-1
Small Animal	Adopted Altered	Owner Surrender	3	-0.369	1	-0.665	5	1.39	2	-0.666	472	3	-0.545	4	-0.082	5	1.913	3	-0.281	0	-3	0	-1
Small Animal	Adopted Unaltered	Owner Surrender	3	-0.509	4	-0.003	1	-0.84	2	-0.704	621	2	-0.773	1	-0.696	3	-0.054	1	-1.151	1	3	-2	1
Small Animal	Adopted Altered	Owner Surrender	1	-0.79	5	1.379	4	0.523	4	0.526	321	1	-0.819	3	-0.17	5	0.716	1	-0.927	0	2	-1	3
Small Animal	Adopted Altered	Owner Surrender	1	-0.889	4	0.055	1	-0.805	2	-0.69	381	1	-0.835	4	-0.008	5	1.593	1	-1.025	0	0	-4	1
Small Animal	Adopted Altered	Owner Surrender	3	-0.397	3	-0.309	4	0.102	4	0.046	2750	2	-0.759	2	-0.603	3	-0.242	2	-0.591	1	1	1	2
Small Animal	Adopted Altered	Owner Surrender	3	-0.397	3	-0.309	4	0.102	4	0.046	602	3	-0.464	2	-0.382	2	-0.469	5	0.972	0	1	2	-1
Small Animal	Adopted Altered	Owner Surrender	3	-0.397	3	-0.309	4	0.102	4	0.046	543	1	-0.949	3	-0.272	1	-0.758	1	-0.861	2	0	3	3
Small Animal	Adopted Altered	Owner Surrender	3	-0.397	3	-0.309	4	0.102	4	0.046	693	3	-0.358	1	-0.748	1	-1.085	2	-0.617	0	2	3	2
Small Animal	Adopted Altered	Owner Surrender	3	-0.397	3	-0.309	4	0.102	4	0.046	440	4	0.294	3	-0.299	3	-0.247	2	-0.601	-1	0	1	2
Small Animal	Adopted Altered	Owner Surrender	3	-0.397	3	-0.309	4	0.102	4	0.046	543	1	-0.949	3	-0.272	1	-0.758	1	-0.861	2	0	3	3
Small Animal	Adopted Altered	Owner Surrender	3	-0.397	3	-0.309	4	0.102	4	0.046	403	3	-0.241	2	-0.592	1	-0.87	3	-0.316	0	1	3	1
Small Animal	Adopted Altered	Owner Surrender	1	-0.89	2	-0.509	1	-1.089	1	-1.052	549	2	-0.631	3	-0.349	2	-0.411	4	0.045	-1	-1	-1	-3
Small Animal	Adopted Altered	Owner Surrender	1	-0.804	1	-0.68	1	-1.127	4	0.115	1092	3	-0.42	5	0.987	3	-0.195	5	1.768	-2	-4	-2	-1
Small Animal	Adopted Altered	Owner Surrender	1	-0.804	1	-0.68	1	-1.127	4	0.115	1092	3	-0.42	5	0.987	3	-0.195	5	1.768	-2	-4	-2	-1
Small Animal	Adopted Altered	Owner Surrender	3	-0.144	2	-0.431	5	0.915	4	0.493	621	2	-0.773	1	-0.696	3	-0.054	1	-1.151	1	1	2	3
Small Animal	Adopted Altered	Owner Surrender	2	-0.662	5	1.065	5	1.027	5	1.068	807	4	0.044	3	-0.13	3	-0.22	2	-0.513	-2	2	2	3
Small Animal	Adopted Altered	Owner Surrender	1	-0.987	2	-0.613	1	-2.06	5	1.473	457	3	-0.351	5	0.709	4	0.329	4	0.53	-2	-3	-3	1
Small Animal	Adopted Unaltered	Owner Surrender	2	-0.728	5	0.726	3	-0.193	4	0.522	603	1	-0.827	1	-0.719	3	0	3	-0.258	1	4	0	1
Small Animal	Adopted Altered	Owner Surrender	3	-0.312	5	1.054	1	-0.882	5	3.043	613	3	-0.356	3	-0.314	4	0.067	5	0.744	0	2	-3	0
Small Animal	Adopted Altered	Owner Surrender	5	2.276	5	0.311	3	-0.131	2	-0.582	295	5	2.141	4	-0.088	5	1.645	4	0.504	0	1	-2	-2
Small Animal	Adopted Altered	Owner Surrender	2	-0.76	4	0.056	3	-0.287	3	-0.195	321	1	-0.819	3	-0.17	5	0.716	1	-0.927	1	1	-2	2
Small Animal	Adopted Offsite(Altered)	Owner Surrender	4	0.21	1	-0.747	2	-0.652	5	1.317	741	3	-0.124	5	0.358	5	0.603	5	0.902	1	-4	-3	0
Small Animal	Adopted Altered	Owner Surrender	4	0.21	1	-0.747	2	-0.652	5	1.317	391	3	-0.532	2	-0.583	1	-0.955	1	-0.972	1	-1	1	4
Small Animal	Adopted Altered	Owner Surrender	4	0.21	1	-0.747	2	-0.652	5	1.317	391	3	-0.532	2	-0.583	1	-0.955	1	-0.972	1	-1	1	4
Small Animal	Adopted Altered	Owner Surrender	4	0.21	1	-0.747	2	-0.652	5	1.317	549	3	-0.519	5	1.461	5	0.895	5	1.774	1	-4	-3	0
Small Animal	Adopted Unaltered	Owner Surrender	1	-0.779	1	-0.694	5	1.484	1	-0.751	346	1	-0.823	1	-0.875	4	0.134	2	-0.572	0	0	1	-1
Small Animal	Adopted Altered	Owner Surrender	1	-0.823	1	-0.875	4	0.134	2	-0.572	590	2	-0.581	5	0.695	1	-1.063	4	0.646	-1	-4	3	-2
Small Animal	Adopted Altered	Owner Surrender	2	-0.588	2	-0.609	4	0.351	4	0.25	687	2	-0.735	3	-0.275	3	0.031	5	1.678	0	-1	1	-1
Small Animal	Adopted Altered	Owner Surrender	1	-0.787	1	-0.81	3	-0.226	2	-0.674	495	3	-0.543	3	-0.223	3	-0.028	3	-0.464	-2	-2	0	-1
Small Animal	Adopted Altered	Owner Surrender	3	-0.451	1	-0.944	5	1.506	1	-0.767	693	3	-0.358	1	-0.748	1	-1.085	2	-0.617	0	0	4	-1
Small Animal	Adopted Altered	Owner Surrender	3	-0.312	5	1.054	1	-0.882	5	3.043	487	3	-0.433	3	-0.207	2	-0.504	2	-0.668	0	2	-1	3
Small Animal	Adopted Altered	Owner Surrender	3	-0.312	5	1.054	1	-0.882	5	3.043	1286	1	-0.787	1	-0.81	3	-0.226	2	-0.674	2	4	-2	3
Small Animal	Adopted Unaltered	Owner Surrender	3	-0.545	1	-0.71	5	0.951	2	-0.592	1335	1	-0.799	1	-0.953	5	1.923	2	-0.737	2	0	0	0
Small Animal	Adopted Altered	Owner Surrender	4	0.641	3	-0.223	2	-0.37	2	-0.638	2172	5	2.271	5	0.519	3	-0.2	5	2.721	-1	-2	-1	-3
Small Animal	Adopted Altered	Owner Surrender	4	0.641	3	-0.223	2	-0.37	2	-0.638	616	5	1.351	5	0.37	2	-0.4	4	0.392	-1	-2	0	-2
Small Animal	Adopted Unaltered	Owner Surrender	3	-0.472	5	0.754	5	1.023	4	0.081	676	1	-0.868	4	-0.076	5	0.691	1	-0.948	2	1	0	3
Small Animal	Adopted Unaltered	Owner Surrender	3	-0.472	5	0.754	5	1.023	4	0.081	357	1	-0.881	3	-0.253	3	-0.221	3	-0.308	2	2	2	1
Small Animal	Adopted Unaltered	Owner Surrender	3	-0.472	5	0.754	5	1.023	4	0.081	694	1	-0.957	3	-0.229	1	-0.823	3	-0.411	2	2	4	1
Small Animal	Adopted Altered	Owner Surrender	3	-0.472	5	0.754	5	1.023	4	0.081	857	3	-0.472	5	0.754	5	1.023	4	0.081	0	0	0	0
Small Animal	Adopted Unaltered	Owner Surrender	3	-0.472	5	0.754	5	1.023	4	0.081	1123	1	-0.96	1	-0.796	3	-0.205	1	-0.77	2	4	2	3
Small Animal	Adopted Unaltered	Owner Surrender	3	-0.472	5	0.754	5	1.023	4	0.081	521	3	-0.525	5	0.821	2	-0.702	5	1.454	0	0	3	-1
Small Animal	Adopted Altered	Owner Surrender	3	-0.137	1	-0.792	1	-0.798	1	-1.267	342	5	1.943	4	-0.107	4	0.317	1	-0.788	-2	-3	-3	0
Small Animal	Adopted Altered	Owner Surrender	2	-0.582	5	1.21	3	-0.259	5	0.956	845	2	-0.627	4	0.173	3	-0.322	3	-0.147	0	1	0	2
Small Animal	Adopted Altered	Owner Surrender	2	-0.582	5	1.21	3	-0.259	5	0.956	845	2	-0.627	4	0.173	3	-0.322	3	-0.147	0	1	0	2
Small Animal	Adopted Altered	Owner Surrender	2	-0.582	5	1.21	3	-0.259	5	0.956	845	2	-0.627	4	0.173	3	-0.322	3	-0.147	0	1	0	2
Small Animal	Adopted Altered	Owner Surrender	2	-0.582	5	1.21	3	-0.259	5	0.956	845	2	-0.627	4	0.173	3	-0.322	3	-0.147	0	1	0	2
Small Animal	Adopted Altered	Owner Surrender	3	-0.541	1	-1.174	1	-1.299	3	-0.416	396	4	0.866	5	0.372	2	-0.48	5	1.957	-1	-4	-1	-2
Small Animal	Adopted Altered	Owner Surrender	3	-0.396	2	-0.496	1	-0.931	2	-0.493	2065	2	-0.584	1	-0.834	1	-0.965	2	-0.639	1	1	0	0
Small Animal	Adopted Altered	Owner Surrender	1	-0.836	5	0.652	1	-1.078	4	0.602	844	3	-0.442	4	0.241	3	0.044	5	1.751	-2	1	-2	-1
Small Animal	Adopted Altered	Owner Surrender	2	-0.633	1	-0.659	3	0.018	3	-0.348	1356	4	0.211	1	-0.665	2	-0.605	3	-0.433	-2	0	1	0
Small Animal	Adopted Altered	Owner Surrender	5	1.474	4	-0.06	4	0.184	4	-0.076	977	3	-0.16	2	-0.486	3	-0.105	5	2.684	2	2	1	-1
Small Animal	Adopted Altered	Owner Surrender	2	-0.761	2	-0.466	2	-0.477	2	-0.594	891	2	-0.761	2	-0.466	2	-0.477	2	-0.594	0	0	0	0
Small Animal	Adopted Altered	Owner Surrender	4	-0.029	1	-0.759	5	2.318	5	0.822	852	3	-0.401	4	0.207	2	-0.508	3	-0.39	1	-3	3	2
Small Animal	Adopted	Owner Surrender	3	-0.287	1	-0.909	3	-0.189	1	-0.884	694	3	-0.139	2	-0.532	3	-0.06	4	0.261	0	-1	0	-3
Small Animal	Adopted	Owner Surrender	5	1.075	4	-0.085	1	-1.326	4	0.37	1450	4	0.455	5	0.343	4	0.326	3	-0.267	1	-1	-3	1
Small Animal	Adopted	Owner Surrender	5	1.075	4	-0.085	1	-1.326	4	0.37	617	4	0.89	4	0.101	3	-0.288	4	0.303	1	0	-2	0
Small Animal	Adopted Altered	Owner Surrender	4	0.154	5	0.372	2	-0.58	5	2.678	909	2	-0.679	1	-0.769	3	-0.348	3	-0.479	2	4	-1	2
Small Animal	Adopted	Owner Surrender	4	0.154	5	0.372	2	-0.58	5	2.678	909	2	-0.679	1	-0.769	3	-0.348	3	-0.479	2	4	-1	2
Small Animal	Adopted	Owner Surrender	3	-0.394	5	1.007	3	0.028	4	0.556	484	3	-0.279	1	-0.643	3	-0.171	4	-0.009	0	4	0	0
Small Animal	Adopted	Owner Surrender	3	-0.394	5	1.007	3	0.028	4	0.556	532	1	-0.834	2	-0.592	5	1.253	2	-0.722	2	3	-2	2
Small Animal	Adopted	Owner Surrender	3	-0.394	5	1.007	3	0.028	4	0.556	532	1	-0.834	2	-0.592	5	1.253	2	-0.722	2	3	-2	2
Small Animal	Adopted Unaltered	Owner Surrender	3	-0.394	5	1.007	3	0.028	4	0.556	416	3	-0.173	5	0.461	4	0.189	4	0.606	0	0	-1	0
Small Animal	Adopted	Owner Surrender	3	-0.394	5	1.007	3	0.028	4	0.556	484	3	-0.279	1	-0.643	3	-0.171	4	-0.009	0	4	0	0
Small Animal	Adopted	Owner Surrender	3	-0.394	5	1.007	3	0.028	4	0.556	484	3	-0.279	1	-0.643	3	-0.171	4	-0.009	0	4	0	0
Small Animal	Adopted Unaltered	Owner Surrender	4	-0.112	5	0.535	4	0.265	5	1.955	1835	5	1.608	1	-0.649	1	-1.312	3	-0.33	-1	4	3	2
Small Animal	Adopted	Owner Surrender	2	-0.699	4	0.013	4	0.394	5	0.991	770	2	-0.638	3	-0.286	3	-0.187	5	1.513	0	1	1	0
Small Animal	Adopted	Owner Surrender	2	-0.699	4	0.013	4	0.394	5	0.991	770	2	-0.638	3	-0.286	3	-0.187	5	1.513	0	1	1	0
Small Animal	Adopted Unaltered	Owner Surrender	1	-0.787	3	-0.358	5	0.609	3	-0.374	733	2	-0.659	5	1.017	5	0.989	2	-0.556	-1	-2	0	1
Small Animal	Adopted	Owner Surrender	2	-0.737	4	0.082	1	-1.214	4	0.37	1329	5	1.018	2	-0.458	3	-0.289	5	1.439	-3	2	-2	-1
Small Animal	Adopted	Owner Surrender	2	-0.693	2	-0.506	2	-0.67	5	3.135	668	1	-0.799	2	-0.558	5	2.043	3	-0.386	1	0	-3	2
Small Animal	Adopted	Owner Surrender	2	-0.693	2	-0.506	2	-0.67	5	3.135	668	1	-0.799	2	-0.558	5	2.043	3	-0.386	1	0	-3	2
Small Animal	Adopted Unaltered	Owner Surrender	2	-0.656	4	0.175	4	0.331	3	-0.451	934	1	-0.968	3	-0.359	3	-0.071	2	-0.585	1	1	1	1
Small Animal	Adopted Unaltered	Owner Surrender	2	-0.656	4	0.175	4	0.331	3	-0.451	934	1	-0.968	3	-0.359	3	-0.071	2	-0.585	1	1	1	1
Small Animal	Adopted	Owner Surrender	2	-0.594	3	-0.144	3	-0.083	5	0.757	432	1	-0.94	2	-0.425	2	-0.657	3	-0.432	1	1	1	2
Small Animal	Adopted	Owner Surrender	2	-0.594	3	-0.144	3	-0.083	5	0.757	432	1	-0.94	2	-0.425	2	-0.657	3	-0.432	1	1	1	2
Small Animal	Adopted Unaltered	Owner Surrender	4	0.175	3	-0.225	1	-0.893	5	1.311	853	5	2.684	5	0.508	1	-1.29	5	2.759	-1	-2	0	0
Small Animal	Adopted	Owner Surrender	4	0.115	5	0.345	3	-0.076	4	-0.066	3665	2	-0.616	1	-1	1	-0.859	3	-0.459	2	4	2	1
Small Animal	Adopted	Owner Surrender	4	0.115	5	0.345	3	-0.076	4	-0.066	3665	2	-0.616	1	-1	1	-0.859	3	-0.459	2	4	2	1
Small Animal	Adopted Unaltered	Owner Surrender	4	0.115	5	0.345	3	-0.076	4	-0.066	397	2	-0.751	4	0.091	2	-0.502	4	0.378	2	1	1	0
Small Animal	Adopted	Owner Surrender	3	-0.329	2	-0.414	1	-1.092	2	-0.613	1665	4	0.518	1	-0.772	1	-0.856	3	-0.204	-1	1	0	-1
Small Animal	Adopted	Owner Surrender	2	-0.617	5	0.358	4	0.251	3	-0.204	361	1	-0.795	5	0.7	5	0.666	4	0.017	1	0	-1	-1
Small Animal	Adopted	Owner Surrender	4	-0.07	5	0.706	1	-0.919	5	1.315	654	3	-0.44	1	-0.776	5	0.814	4	0.35	1	4	-4	1
Small Animal	Adopted	Owner Surrender	4	-0.07	5	0.706	1	-0.919	5	1.315	654	3	-0.44	1	-0.776	5	0.814	4	0.35	1	4	-4	1
Small Animal	Adopted	Owner Surrender	2	-0.764	5	0.526	4	0.301	5	1.354	8516	4	0.163	1	-1.033	1	-1.604	5	2.243	-2	4	3	0
Small Animal	Adopted	Owner Surrender	2	-0.764	5	0.526	4	0.301	5	1.354	8516	4	0.163	1	-1.033	1	-1.604	5	2.243	-2	4	3	0
Small Animal	Adopted Unaltered	Owner Surrender	4	0.115	5	0.345	3	-0.076	4	-0.066	397	2	-0.751	4	0.091	2	-0.502	4	0.378	2	1	1	0
Small Animal	Adopted Unaltered	Owner Surrender	3	-0.453	3	-0.329	4	0.1	3	-0.187	557	3	-0.408	1	-0.741	1	-0.932	4	0.116	0	2	3	-1
Small Animal	Adopted	Owner Surrender	3	-0.453	3	-0.329	4	0.1	3	-0.187	451	3	-0.459	5	1.003	2	-0.62	4	-0.036	0	-2	2	-1
Small Animal	Adopted	Owner Surrender	3	-0.453	3	-0.329	4	0.1	3	-0.187	1258	4	-0.017	2	-0.609	4	0.26	5	1.466	-1	1	0	-2
Small Animal	Adopted	Owner Surrender	2	-0.663	1	-0.622	4	0.376	5	0.791	2647	2	-0.57	1	-0.691	2	-0.397	4	0.434	0	0	2	1
Small Animal	Adopted	Owner Surrender	2	-0.663	1	-0.622	4	0.376	5	0.791	2647	2	-0.57	1	-0.691	2	-0.397	4	0.434	0	0	2	1
Small Animal	Adopted	Owner Surrender	3	-0.449	5	0.839	2	-0.729	5	1.881	573	3	-0.131	2	-0.455	1	-1.279	4	0.414	0	3	1	1
Small Animal	Adopted	Owner Surrender	3	-0.449	5	0.839	2	-0.729	5	1.881	573	3	-0.131	2	-0.455	1	-1.279	4	0.414	0	3	1	1
Small Animal	Adopted	Owner Surrender	3	-0.449	5	0.839	2	-0.729	5	1.881	723	3	-0.306	1	-0.885	5	0.849	1	-0.779	0	4	-3	4
Small Animal	Adopted	Owner Surrender	3	-0.255	4	0.243	2	-0.383	5	3.306	1226	5	1.842	2	-0.419	4	0.468	5	0.799	-2	2	-2	0
Small Animal	Adopted	Owner Surrender	3	-0.215	2	-0.535	2	-0.726	1	-0.784	364	4	0.785	1	-0.943	2	-0.617	1	-0.906	-1	1	0	0
Small Animal	Adopted	Owner Surrender	3	-0.215	2	-0.535	2	-0.726	1	-0.784	364	4	0.785	1	-0.943	2	-0.617	1	-0.906	-1	1	0	0
Small Animal	Adopted Unaltered	Owner Surrender	3	-0.215	2	-0.535	2	-0.726	1	-0.784	1007	4	0.564	3	-0.199	1	-0.985	5	0.919	-1	-1	1	-4
Small Animal	Adopted Altered	Owner Surrender	3	-0.215	2	-0.535	2	-0.726	1	-0.784	1007	4	0.564	3	-0.199	1	-0.985	5	0.919	-1	-1	1	-4
Small Animal	Adopted Altered	Owner Surrender	1	-0.931	4	0.165	4	0.244	1	-1.002	461	2	-0.671	2	-0.602	1	-1.317	3	-0.445	-1	2	3	-2
Small Animal	Adopted Altered	Owner Surrender	1	-0.931	4	0.165	4	0.244	1	-1.002	461	2	-0.671	2	-0.602	1	-1.317	3	-0.445	-1	2	3	-2
Small Animal	Adopted	Owner Surrender	2	-0.595	1	-0.734	5	1.6	4	0.311	794	2	-0.569	5	0.453	1	-0.75	4	0.264	0	-4	4	0
Small Animal	Adopted Unaltered	Owner Surrender	3	-0.371	2	-0.402	1	-1.496	2	-0.526	2873	5	1.593	2	-0.427	1	-0.907	4	0.111	-2	0	0	-2
Small Animal	Adopted Unaltered	Owner Surrender	3	-0.371	2	-0.402	1	-1.496	2	-0.526	2873	5	1.593	2	-0.427	1	-0.907	4	0.111	-2	0	0	-2
Small Animal	Adopted Unaltered	Owner Surrender	2	-0.736	2	-0.383	1	-1.395	5	0.789	662	3	-0.259	1	-0.729	2	-0.599	1	-0.836	-1	1	-1	4
Small Animal	Adopted Unaltered	Owner Surrender	2	-0.736	2	-0.383	1	-1.395	5	0.789	662	3	-0.259	1	-0.729	2	-0.599	1	-0.836	-1	1	-1	4
Small Animal	Adopted Unaltered	Owner Surrender	2	-0.736	2	-0.383	1	-1.395	5	0.789	662	3	-0.259	1	-0.729	2	-0.599	1	-0.836	-1	1	-1	4
Small Animal	Adopted	Owner Surrender	2	-0.676	2	-0.521	5	2.056	4	0.572	558	4	0.31	4	-0.03	5	0.921	3	-0.469	-2	-2	0	1
Small Animal	Adopted	Owner Surrender	4	0.426	4	0.053	1	-0.844	5	0.836	316	2	-0.7	5	0.86	2	-0.618	4	0.217	2	-1	-1	1
Small Animal	Adopted	Owner Surrender	4	0.426	4	0.053	1	-0.844	5	0.836	316	2	-0.7	5	0.86	2	-0.618	4	0.217	2	-1	-1	1
Small Animal	Adopted Unaltered	Owner Surrender	2	-0.616	1	-1	1	-0.859	3	-0.459	688	1	-0.803	3	-0.16	4	0.057	1	-0.838	1	-2	-3	2
Small Animal	Adopted Unaltered	Owner Surrender	2	-0.616	1	-1	1	-0.859	3	-0.459	688	1	-0.803	3	-0.16	4	0.057	1	-0.838	1	-2	-3	2
Small Animal	Adopted Unaltered	Owner Surrender	5	1.604	4	0.022	5	0.959	3	-0.21	473	3	-0.55	1	-0.728	1	-1.777	5	2.366	2	3	4	-2
Small Animal	Adopted	Owner Surrender	1	-0.807	4	-0.075	5	1.377	3	-0.308	513	1	-0.804	4	0.154	2	-0.707	4	0.586	0	0	3	-1
Small Animal	Adopted	Owner Surrender	3	-0.286	5	0.3	1	-1.062	5	0.994	1119	4	0.91	3	-0.156	5	1.591	4	0.237	-1	2	-4	1
Small Animal	Adopted	Owner Surrender	3	-0.286	5	0.3	1	-1.062	5	0.994	1119	4	0.91	3	-0.156	5	1.591	4	0.237	-1	2	-4	1
Small Animal	Adopted	Owner Surrender	4	0.041	3	-0.263	1	-1.094	5	1.561	592	2	-0.755	3	-0.258	5	1.008	1	-0.98	2	0	-4	4
Small Animal	Adopted Unaltered	Owner Surrender	4	0.117	5	2.299	5	1.087	5	2.688	346	2	-0.68	5	1.186	2	-0.461	2	-0.544	2	0	3	3
Small Animal	Adopted Unaltered	Owner Surrender	4	0.117	5	2.299	5	1.087	5	2.688	346	2	-0.68	5	1.186	2	-0.461	2	-0.544	2	0	3	3
Small Animal	Adopted Altered	Owner Surrender	4	-0.045	5	0.362	1	-0.846	5	2.425	458	2	-0.735	1	-0.891	5	1.343	1	-1.182	2	4	-4	4
Small Animal	Adopted Altered	Owner Surrender	4	-0.045	5	0.362	1	-0.846	5	2.425	458	2	-0.735	1	-0.891	5	1.343	1	-1.182	2	4	-4	4
Small Animal	Adopted	Owner Surrender	4	0.163	1	-1.033	1	-1.604	5	2.243	527	4	0.154	5	0.372	2	-0.58	5	2.678	0	-4	-1	0
Small Animal	Adopted	Owner Surrender	4	0.154	5	0.372	2	-0.58	5	2.678	909	2	-0.679	1	-0.769	3	-0.348	3	-0.479	2	4	-1	2
Small Animal	Adopted Unaltered	Owner Surrender	3	-0.563	4	0.18	5	1.139	2	-0.543	694	1	-0.957	3	-0.229	1	-0.823	3	-0.411	2	1	4	-1
Small Animal	Adopted Unaltered	Owner Surrender	3	-0.563	4	0.18	5	1.139	2	-0.543	694	1	-0.957	3	-0.229	1	-0.823	3	-0.411	2	1	4	-1
Small Animal	Adopted	Owner Surrender	4	0.37	1	-0.706	3	-0.189	1	-0.785	466	2	-0.575	1	-0.691	1	-1.085	1	-1.54	2	0	2	0
Small Animal	Adopted	Owner Surrender	4	0.37	1	-0.706	3	-0.189	1	-0.785	466	2	-0.575	1	-0.691	1	-1.085	1	-1.54	2	0	2	0
Small Animal	Adopted	Owner Surrender	4	0.37	1	-0.706	3	-0.189	1	-0.785	466	2	-0.575	1	-0.691	1	-1.085	1	-1.54	2	0	2	0
Small Animal	Adopted	Owner Surrender	2	-0.626	3	-0.275	1	-0.972	5	1.019	228	1	-1.095	1	-0.815	5	0.604	3	-0.375	1	2	-4	2
Small Animal	Adopted	Owner Surrender	3	-0.396	2	-0.496	1	-0.931	2	-0.493	776	2	-0.773	5	0.432	2	-0.363	5	2.339	1	-3	-1	-3
Small Animal	Adopted	Owner Surrender	1	-0.835	5	0.607	3	-0.109	2	-0.722	537	2	-0.768	2	-0.488	4	0.261	3	-0.473	-1	3	-1	-1
Small Animal	Adopted	Owner Surrender	1	-0.835	5	0.607	3	-0.109	2	-0.722	537	2	-0.768	2	-0.488	4	0.261	3	-0.473	-1	3	-1	-1
Small Animal	Adopted	Owner Surrender	2	-0.723	5	0.307	3	-0.23	4	-0.07	415	1	-0.802	4	0.007	5	1.014	1	-0.878	1	1	-2	3
Small Animal	Adopted	Owner Surrender	2	-0.723	5	0.307	3	-0.23	4	-0.07	415	1	-0.802	4	0.007	5	1.014	1	-0.878	1	1	-2	3
Small Animal	Adopted	Owner Surrender	2	-0.603	2	-0.476	1	-1.304	5	0.81	531	2	-0.613	5	0.611	1	-0.785	5	0.993	0	-3	0	0
Small Animal	Adopted	Owner Surrender	5	1.23	4	-0.022	2	-0.562	4	0.107	491	4	-0.038	3	-0.267	1	-1.437	5	2.263	1	1	1	-1
Small Animal	Adopted	Owner Surrender	5	1.23	4	-0.022	2	-0.562	4	0.107	491	4	-0.038	3	-0.267	1	-1.437	5	2.263	1	1	1	-1
Small Animal	Adopted	Owner Surrender	3	-0.432	1	-0.964	3	-0.137	5	1.303	409	1	-0.812	2	-0.573	1	-1.58	1	-1.222	2	-1	2	4
Small Animal	Adopted	Owner Surrender	3	-0.432	1	-0.964	3	-0.137	5	1.303	409	1	-0.812	2	-0.573	1	-1.58	1	-1.222	2	-1	2	4
Small Animal	Adopted	Owner Surrender	4	0.108	2	-0.42	4	0.157	5	0.861	1201	1	-0.842	5	1.374	5	1.293	2	-0.651	3	-3	-1	3
Small Animal	Adopted	Owner Surrender	4	0.108	2	-0.42	4	0.157	5	0.861	1201	1	-0.842	5	1.374	5	1.293	2	-0.651	3	-3	-1	3
Small Animal	Adopted	Owner Surrender	2	-0.687	3	-0.313	1	-0.822	3	-0.156	687	2	-0.735	3	-0.275	3	0.031	5	1.678	0	0	-2	-2
Small Animal	Adopted	Owner Surrender	2	-0.687	3	-0.313	1	-0.822	3	-0.156	484	3	-0.279	1	-0.643	3	-0.171	4	-0.009	-1	2	-2	-1
Small Animal	Adopted	Owner Surrender	3	-0.453	3	-0.329	4	0.1	3	-0.187	821	4	0.036	1	-0.795	4	0.548	4	-0.065	-1	2	0	-1
Small Animal	Adopted	Owner Surrender	3	-0.453	3	-0.329	4	0.1	3	-0.187	1258	4	-0.017	2	-0.609	4	0.26	5	1.466	-1	1	0	-2
Small Animal	Adopted	Owner Surrender	2	-0.73	5	0.571	4	0.45	3	-0.285	814	3	-0.4	5	1.066	4	0.216	4	-0.11	-1	0	0	-1
Small Animal	Adopted Unaltered	Owner Surrender	2	-0.73	5	0.571	4	0.45	3	-0.285	546	1	-0.886	3	-0.159	3	-0.135	1	-1.038	1	2	1	2
Small Animal	Adopted	Owner Surrender	2	-0.588	5	0.437	5	1.28	2	-0.714	616	1	-0.865	2	-0.535	3	-0.177	1	-1.201	1	3	2	1
Small Animal	Adopted	Owner Surrender	2	-0.588	5	0.437	5	1.28	2	-0.714	478	3	-0.483	5	0.37	5	1.353	5	2.61	-1	0	0	-3
Small Animal	Adopted	Owner Surrender	2	-0.588	5	0.437	5	1.28	2	-0.714	888	1	-0.832	3	-0.282	3	-0.067	2	-0.691	1	2	2	0
Small Animal	Adopted	Owner Surrender	2	-0.588	5	0.437	5	1.28	2	-0.714	498	1	-0.881	3	-0.18	4	0.259	2	-0.713	1	2	1	0
Small Animal	Adopted	Owner Surrender	2	-0.588	5	0.437	5	1.28	2	-0.714	406	1	-0.859	5	0.555	2	-0.634	4	-0.115	1	0	3	-2
Small Animal	Adopted	Owner Surrender	2	-0.588	5	0.437	5	1.28	2	-0.714	888	1	-0.832	3	-0.282	3	-0.067	2	-0.691	1	2	2	0
Small Animal	Adopted	Owner Surrender	2	-0.7	1	-0.773	4	0.407	4	0.106	496	4	0.121	5	0.362	3	-0.293	3	-0.2	-2	-4	1	1
Small Animal	Adopted Unaltered	Owner Surrender	2	-0.618	4	0.019	4	0.402	2	-0.553	777	5	1.061	2	-0.479	4	0.233	2	-0.621	-3	2	0	0
Small Animal	Adopted Unaltered	Owner Surrender	2	-0.618	4	0.019	4	0.402	2	-0.553	6176	5	1.37	1	-0.698	1	-1.112	4	0.116	-3	3	3	-2
Small Animal	Adopted	Owner Surrender	2	-0.618	4	0.019	4	0.402	2	-0.553	928	5	2.868	4	0.088	5	0.587	3	-0.433	-3	0	-1	-1
Small Animal	Adopted Unaltered	Owner Surrender	2	-0.618	4	0.019	4	0.402	2	-0.553	637	4	0.755	5	0.361	2	-0.474	3	-0.443	-2	-1	2	-1
Small Animal	Adopted Unaltered	Owner Surrender	2	-0.618	4	0.019	4	0.402	2	-0.553	620	5	1.672	3	-0.35	5	0.803	4	-0.069	-3	1	-1	-2
Small Animal	Adopted	Owner Surrender	1	-0.778	1	-0.756	1	-1.013	3	-0.444	1280	3	-0.515	4	-0.021	2	-0.545	4	0.679	-2	-3	-1	-1
Small Animal	Adopted	Owner Surrender	4	0.61	4	-0.082	3	-0.272	5	1.437	635	5	1.711	4	0.154	2	-0.366	3	-0.331	-1	0	1	2
Small Animal	Adopted	Owner Surrender	2	-0.618	4	0.019	4	0.402	2	-0.553	1484	2	-0.576	2	-0.595	4	0.118	3	-0.42	0	2	0	-1
Small Animal	Adopted	Owner Surrender	2	-0.616	1	-1	1	-0.859	3	-0.459	1235	1	-0.859	1	-0.656	2	-0.493	2	-0.699	1	0	-1	1
Small Animal	Adopted	Owner Surrender	2	-0.616	1	-1	1	-0.859	3	-0.459	1235	1	-0.859	1	-0.656	2	-0.493	2	-0.699	1	0	-1	1
Small Animal	Adopted Altered	Owner Surrender	2	-0.613	5	0.611	1	-0.785	5	0.993	356	3	-0.408	3	-0.258	1	-0.775	3	-0.28	-1	2	0	2
Small Animal	Adopted Unaltered	Owner Surrender	2	-0.761	3	-0.166	3	0.007	3	-0.342	490	2	-0.616	4	0.093	5	1.208	5	1.826	0	-1	-2	-2
Small Animal	Adopted Unaltered	Owner Surrender	2	-0.761	3	-0.166	3	0.007	3	-0.342	490	2	-0.616	4	0.093	5	1.208	5	1.826	0	-1	-2	-2
Small Animal	Adopted	Owner Surrender	2	-0.761	3	-0.166	3	0.007	3	-0.342	490	2	-0.616	4	0.093	5	1.208	5	1.826	0	-1	-2	-2
Small Animal	Adopted	Owner Surrender	2	-0.656	4	0.175	4	0.331	3	-0.451	945	1	-0.783	1	-0.678	5	0.593	1	-0.765	1	3	-1	2
Small Animal	Adopted	Owner Surrender	2	-0.656	4	0.175	4	0.331	3	-0.451	945	1	-0.783	1	-0.678	5	0.593	1	-0.765	1	3	-1	2
Small Animal	Adopted Unaltered	Owner Surrender	5	1.09	4	0.003	5	0.868	4	0.082	571	5	0.951	2	-0.612	3	-0.171	1	-0.94	0	2	2	3
Small Animal	Adopted	Owner Surrender	1	-0.784	2	-0.491	3	-0.013	1	-1.077	588	3	-0.257	3	-0.279	2	-0.385	4	-0.125	-2	-1	1	-3
Small Animal	Adopted	Owner Surrender	1	-0.784	2	-0.491	3	-0.013	1	-1.077	588	3	-0.257	3	-0.279	2	-0.385	4	-0.125	-2	-1	1	-3
Small Animal	Adopted	Owner Surrender	3	-0.522	2	-0.523	4	0.517	2	-0.526	675	2	-0.702	4	0.229	3	-0.002	3	-0.371	1	-2	1	-1
Small Animal	Adopted	Owner Surrender	1	-0.774	3	-0.142	3	-0.052	3	-0.42	497	3	-0.523	3	-0.229	5	0.657	4	0.014	-2	0	-2	-1
Small Animal	Adopted	Owner Surrender	1	-0.774	3	-0.142	3	-0.052	3	-0.42	574	3	-0.502	4	0.237	3	-0.308	4	0.199	-2	-1	0	-1
Small Animal	Adopted	Owner Surrender	3	-0.328	5	0.481	5	0.649	4	0.641	651	3	-0.231	4	0.069	2	-0.549	5	2.449	0	1	3	-1
Small Animal	Adopted	Owner Surrender	3	-0.36	4	0.252	1	-1.038	5	1.577	463	3	-0.36	2	-0.434	4	0.056	1	-0.774	0	2	-3	4
Small Animal	Adopted	Owner Surrender	3	-0.492	1	-0.812	2	-0.624	1	-0.822	2364	3	-0.492	1	-0.812	2	-0.624	1	-0.822	0	0	0	0
Small Animal	Adopted	Owner Surrender	5	1.08	5	0.34	1	-0.93	5	3.133	790	4	0.623	2	-0.61	2	-0.733	3	-0.162	1	3	-1	2
Small Animal	Adopted	Owner Surrender	5	1.08	5	0.34	1	-0.93	5	3.133	790	4	0.623	2	-0.61	2	-0.733	3	-0.162	1	3	-1	2
Small Animal	Adopted Unaltered	Owner Surrender	1	-0.838	3	-0.122	4	0.346	4	0.181	477	2	-0.73	5	0.571	4	0.45	3	-0.285	-1	-2	0	1
Small Animal	Adopted	Owner Surrender	1	-0.838	3	-0.122	4	0.346	4	0.181	323	2	-0.726	1	-0.662	4	0.058	2	-0.737	-1	2	0	2
Small Animal	Adopted	Owner Surrender	1	-0.831	4	0.086	3	-0.154	2	-0.612	574	4	0.58	4	0.158	4	0.244	5	1.404	-3	0	-1	-3
Small Animal	Adopted	Owner Surrender	1	-0.831	4	0.086	3	-0.154	2	-0.612	1280	3	-0.515	4	-0.021	2	-0.545	4	0.679	-2	0	1	-2
Small Animal	Adopted	Owner Surrender	4	0.388	2	-0.503	1	-1.356	4	0.235	608	2	-0.703	4	0.048	5	0.559	4	0.53	2	-2	-4	0
Small Animal	Adopted	Owner Surrender	4	0.388	2	-0.503	1	-1.356	4	0.235	608	2	-0.703	4	0.048	5	0.559	4	0.53	2	-2	-4	0
Small Animal	Adopted	Owner Surrender	4	0.388	2	-0.503	1	-1.356	4	0.235	608	2	-0.703	4	0.048	5	0.559	4	0.53	2	-2	-4	0
Small Animal	Adopted	Owner Surrender	4	0.284	2	-0.414	5	0.862	3	-0.438	572	3	-0.318	3	-0.359	3	-0.112	5	2.214	1	-1	2	-2
Small Animal	Adopted Unaltered	Owner Surrender	5	2.759	5	0.259	4	0.313	3	-0.231	827	4	0.606	1	-0.881	1	-1.162	2	-0.587	1	4	3	1
Small Animal	Adopted	Owner Surrender	5	2.759	5	0.259	4	0.313	3	-0.231	403	5	1.967	3	-0.151	4	0.418	3	-0.336	0	2	0	0
Small Animal	Adopted Altered	Owner Surrender	2	-0.665	4	0.053	2	-0.487	5	1.656	2750	2	-0.759	2	-0.603	3	-0.242	2	-0.591	0	2	-1	3
Small Animal	Adopted Altered	Owner Surrender	2	-0.665	4	0.053	2	-0.487	5	1.656	2750	2	-0.759	2	-0.603	3	-0.242	2	-0.591	0	2	-1	3
Small Animal	Adopted	Owner Surrender	2	-0.734	1	-0.716	5	0.597	1	-1.009	598	1	-0.954	1	-0.659	1	-1.575	1	-0.914	1	0	4	0
Small Animal	Adopted	Owner Surrender	2	-0.734	1	-0.716	5	0.597	1	-1.009	490	2	-0.616	4	0.093	5	1.208	5	1.826	0	-3	0	-4
Small Animal	Adopted	Owner Surrender	2	-0.734	1	-0.716	5	0.597	1	-1.009	598	1	-0.954	1	-0.659	1	-1.575	1	-0.914	1	0	4	0
Small Animal	Adopted	Owner Surrender	2	-0.734	1	-0.716	5	0.597	1	-1.009	490	2	-0.616	4	0.093	5	1.208	5	1.826	0	-3	0	-4
Small Animal	Adopted	Owner Surrender	4	0.108	2	-0.42	4	0.157	5	0.861	666	2	-0.656	2	-0.555	3	0.02	1	-0.779	2	0	1	4
Small Animal	Adopted	Owner Surrender	4	0.108	2	-0.42	4	0.157	5	0.861	666	2	-0.656	2	-0.555	3	0.02	1	-0.779	2	0	1	4
Small Animal	Adopted	Owner Surrender	4	0.108	2	-0.42	4	0.157	5	0.861	666	2	-0.656	2	-0.555	3	0.02	1	-0.779	2	0	1	4
Small Animal	Adopted Altered	Owner Surrender	2	-0.589	2	-0.436	1	-1.348	2	-0.539	496	1	-0.923	1	-0.796	2	-0.353	1	-1.134	1	1	-1	1
Small Animal	Adopted Altered	Owner Surrender	2	-0.589	2	-0.436	1	-1.348	2	-0.539	496	1	-0.923	1	-0.796	2	-0.353	1	-1.134	1	1	-1	1
Small Animal	Adopted Altered	Owner Surrender	2	-0.589	2	-0.436	1	-1.348	2	-0.539	496	1	-0.923	1	-0.796	2	-0.353	1	-1.134	1	1	-1	1
Small Animal	Adopted	Owner Surrender	1	-0.819	2	-0.534	3	-0.318	4	0.289	1229	1	-0.803	2	-0.458	4	0.108	2	-0.528	0	0	-1	2
Small Animal	Adopted Unaltered	Owner Surrender	3	-0.394	5	0.433	5	1.878	5	2.632	198	1	-0.824	5	4.376	4	0.47	1	-0.807	2	0	1	4
Small Animal	Adopted	Owner Surrender	3	-0.196	4	0.053	3	-0.115	4	-0.005	1255	1	-0.853	4	-0.059	4	0.286	4	0.122	2	0	-1	0
Small Animal	Adopted	Owner Surrender	3	-0.196	4	0.053	3	-0.115	4	-0.005	1255	1	-0.853	4	-0.059	4	0.286	4	0.122	2	0	-1	0
Small Animal	Adopted	Owner Surrender	4	0.421	5	0.692	1	-1.071	5	2.44	851	5	1.372	4	-0.031	2	-0.416	4	0.13	-1	1	-1	1
Small Animal	Adopted	Owner Surrender	4	0.421	5	0.692	1	-1.071	5	2.44	851	5	1.372	4	-0.031	2	-0.416	4	0.13	-1	1	-1	1
Small Animal	Adopted	Owner Surrender	1	-0.79	2	-0.59	2	-0.404	3	-0.4	409	1	-0.932	3	-0.181	3	-0.178	2	-0.639	0	-1	-1	1
Small Animal	Adopted	Owner Surrender	1	-0.79	2	-0.59	2	-0.404	3	-0.4	814	1	-0.819	2	-0.534	3	-0.318	4	0.289	0	0	-1	-1
Small Animal	Adopted	Owner Surrender	1	-0.79	2	-0.59	2	-0.404	3	-0.4	814	1	-0.819	2	-0.534	3	-0.318	4	0.289	0	0	-1	-1
Small Animal	Adopted Unaltered	Owner Surrender	2	-0.676	1	-1.057	3	-0.225	3	-0.135	574	5	1.353	3	-0.231	3	-0.026	3	-0.233	-3	-2	0	0
Small Animal	Adopted Altered	Owner Surrender	2	-0.691	2	-0.373	1	-0.854	3	-0.431	1681	3	-0.366	1	-1.064	5	1.486	5	1.297	-1	1	-4	-2
Small Animal	Adopted Altered	Owner Surrender	2	-0.691	2	-0.373	1	-0.854	3	-0.431	1681	3	-0.366	1	-1.064	5	1.486	5	1.297	-1	1	-4	-2
Small Animal	Adopted	Owner Surrender	3	-0.336	5	0.264	4	0.306	5	1.252	598	1	-0.954	1	-0.659	1	-1.575	1	-0.914	2	4	3	4
Small Animal	Adopted	Owner Surrender	3	-0.336	5	0.264	4	0.306	5	1.252	598	1	-0.954	1	-0.659	1	-1.575	1	-0.914	2	4	3	4
Small Animal	Adopted	Owner Surrender	3	-0.336	5	0.264	4	0.306	5	1.252	598	1	-0.954	1	-0.659	1	-1.575	1	-0.914	2	4	3	4
Small Animal	Adopted	Owner Surrender	3	-0.336	5	0.264	4	0.306	5	1.252	490	2	-0.616	4	0.093	5	1.208	5	1.826	1	1	-1	0
Small Animal	Adopted	Owner Surrender	3	-0.336	5	0.264	4	0.306	5	1.252	490	2	-0.616	4	0.093	5	1.208	5	1.826	1	1	-1	0
Small Animal	Adopted Unaltered	Owner Surrender	3	-0.489	3	-0.35	4	0.078	1	-0.96	449	2	-0.753	1	-0.835	5	0.629	2	-0.558	1	2	-1	-1
Small Animal	Adopted	Owner Surrender	4	0.594	5	2.738	3	-0.106	5	1.956	861	2	-0.594	5	0.889	4	0.074	5	2.251	2	0	-1	0
Small Animal	Adopted	Owner Surrender	4	0.594	5	2.738	3	-0.106	5	1.956	861	2	-0.594	5	0.889	4	0.074	5	2.251	2	0	-1	0
Small Animal	Adopted Unaltered	Owner Surrender	3	-0.237	2	-0.377	2	-0.37	5	2.196	384	3	-0.23	1	-0.726	2	-0.672	4	0.184	0	1	0	1
Small Animal	Adopted	Owner Surrender	2	-0.61	3	-0.311	5	0.696	3	-0.201	437	3	-0.32	3	-0.219	1	-1.78	4	0.436	-1	0	4	-1
Small Animal	Adopted Unaltered	Owner Surrender	1	-0.886	5	0.53	4	0.2	5	1.155	321	1	-0.907	5	0.546	5	2.101	4	0.317	0	0	-1	1
Small Animal	Adopted Unaltered	Owner Surrender	4	0.319	4	-0.04	2	-0.529	3	-0.261	502	4	0.842	4	-0.076	3	-0.276	2	-0.667	0	0	-1	1
Small Animal	Adopted	Owner Surrender	4	0.319	4	-0.04	2	-0.529	3	-0.261	1258	4	-0.017	2	-0.609	4	0.26	5	1.466	0	2	-2	-2
Small Animal	Adopted Unaltered	Owner Surrender	4	0.319	4	-0.04	2	-0.529	3	-0.261	560	5	1.607	3	-0.139	1	-1.021	4	0.193	-1	1	1	-1
Small Animal	Adopted Unaltered	Owner Surrender	4	0.319	4	-0.04	2	-0.529	3	-0.261	560	5	1.607	3	-0.139	1	-1.021	4	0.193	-1	1	1	-1
Small Animal	Adopted Unaltered	Owner Surrender	2	-0.749	2	-0.37	4	0.058	3	-0.421	350	3	-0.478	4	0.023	3	-0.088	4	0.129	-1	-2	1	-1
Small Animal	Adopted	Owner Surrender	2	-0.768	3	-0.335	2	-0.709	4	0.39	639	2	-0.75	3	-0.279	4	0.069	4	0.157	0	0	-2	0
Small Animal	Adopted	Owner Surrender	2	-0.768	3	-0.335	2	-0.709	4	0.39	1123	2	-0.756	3	-0.187	2	-0.484	4	-0.117	0	0	0	0
Small Animal	Adopted	Owner Surrender	2	-0.768	3	-0.335	2	-0.709	4	0.39	639	2	-0.75	3	-0.279	4	0.069	4	0.157	0	0	-2	0
Small Animal	Adopted	Owner Surrender	2	-0.768	3	-0.335	2	-0.709	4	0.39	1123	2	-0.756	3	-0.187	2	-0.484	4	-0.117	0	0	0	0
Small Animal	Adopted	Owner Surrender	2	-0.768	3	-0.335	2	-0.709	4	0.39	1123	2	-0.756	3	-0.187	2	-0.484	4	-0.117	0	0	0	0
Small Animal	Adopted	Owner Surrender	2	-0.768	3	-0.335	2	-0.709	4	0.39	340	2	-0.77	5	0.294	5	2.028	3	-0.4	0	-2	-3	1
Small Animal	Adopted	Owner Surrender	2	-0.768	3	-0.335	2	-0.709	4	0.39	340	2	-0.77	5	0.294	5	2.028	3	-0.4	0	-2	-3	1
Small Animal	Adopted	Owner Surrender	2	-0.768	3	-0.335	2	-0.709	4	0.39	719	3	-0.559	5	0.816	4	0.462	5	1.091	-1	-2	-2	-1
Small Animal	Adopted	Owner Surrender	2	-0.768	3	-0.335	2	-0.709	4	0.39	1921	2	-0.655	3	-0.294	1	-0.982	4	0.129	0	0	1	0
Small Animal	Adopted	Owner Surrender	2	-0.768	3	-0.335	2	-0.709	4	0.39	1921	2	-0.655	3	-0.294	1	-0.982	4	0.129	0	0	1	0
Small Animal	Adopted	Owner Surrender	2	-0.768	3	-0.335	2	-0.709	4	0.39	719	3	-0.559	5	0.816	4	0.462	5	1.091	-1	-2	-2	-1
Small Animal	Adopted	Owner Surrender	3	-0.539	2	-0.519	5	1.081	2	-0.591	324	1	-0.943	1	-0.656	5	0.733	3	-0.423	2	1	0	-1
Small Animal	Adopted	Owner Surrender	3	-0.539	2	-0.519	5	1.081	2	-0.591	324	1	-0.943	1	-0.656	5	0.733	3	-0.423	2	1	0	-1
Small Animal	Adopted	Owner Surrender	3	-0.349	5	0.748	2	-0.734	5	1.664	501	4	0.141	3	-0.259	1	-1.497	5	1.288	-1	2	1	0
Small Animal	Adopted	Owner Surrender	3	-0.349	5	0.748	2	-0.734	5	1.664	501	4	0.141	3	-0.259	1	-1.497	5	1.288	-1	2	1	0
Small Animal	Adopted	Owner Surrender	3	-0.558	1	-0.624	2	-0.502	3	-0.331	458	2	-0.586	4	-0.104	4	0.552	4	-0.029	1	-3	-2	-1
Small Animal	Adopted	Owner Surrender	3	-0.402	1	-0.931	1	-1.759	4	0.688	1198	4	0.507	4	0.062	1	-0.964	4	0.256	-1	-3	0	0
Small Animal	Adopted	Owner Surrender	1	-0.782	1	-0.747	1	-1.068	2	-0.59	554	2	-0.736	2	-0.383	1	-1.395	5	0.789	-1	-1	0	-3
Small Animal	Adopted	Owner Surrender	4	-0.042	3	-0.201	2	-0.606	5	1.111	608	2	-0.636	3	-0.171	5	1.998	3	-0.221	2	0	-3	2
Small Animal	Adopted	Owner Surrender	3	-0.387	2	-0.478	1	-1.045	3	-0.241	522	2	-0.734	5	0.641	4	0.26	2	-0.727	1	-3	-3	1
Small Animal	Adopted	Owner Surrender	3	-0.387	2	-0.478	1	-1.045	3	-0.241	522	2	-0.734	5	0.641	4	0.26	2	-0.727	1	-3	-3	1
Small Animal	Adopted	Owner Surrender	3	-0.387	2	-0.478	1	-1.045	3	-0.241	522	2	-0.734	5	0.641	4	0.26	2	-0.727	1	-3	-3	1
Small Animal	Adopted	Owner Surrender	3	-0.285	2	-0.502	4	0.207	4	0.067	1060	4	-0.112	5	0.535	4	0.265	5	1.955	-1	-3	0	-1
Small Animal	Adopted	Owner Surrender	5	2.735	5	1.043	3	0.046	4	0.636	519	4	0.264	3	-0.354	4	0.163	3	-0.267	1	2	-1	1
Small Animal	Adopted	Owner Surrender	5	2.735	5	1.043	3	0.046	4	0.636	519	4	0.264	3	-0.354	4	0.163	3	-0.267	1	2	-1	1
Small Animal	Adopted	Owner Surrender	5	2.735	5	1.043	3	0.046	4	0.636	519	4	0.264	3	-0.354	4	0.163	3	-0.267	1	2	-1	1
Small Animal	Adopted Altered	Owner Surrender	2	-0.605	3	-0.26	3	-0.205	3	-0.201	335	1	-0.812	2	-0.454	3	-0.073	1	-1.006	1	1	0	2
Small Animal	Adopted Altered	Owner Surrender	2	-0.605	3	-0.26	3	-0.205	3	-0.201	335	1	-0.812	2	-0.454	3	-0.073	1	-1.006	1	1	0	2
Small Animal	Adopted Unaltered	Owner Surrender	3	-0.231	2	-0.589	1	-0.791	5	3.526	799	2	-0.742	4	0.208	2	-0.529	3	-0.335	1	-2	-1	2
Small Animal	Adopted Unaltered	Owner Surrender	3	-0.231	2	-0.589	1	-0.791	5	3.526	799	2	-0.742	4	0.208	2	-0.529	3	-0.335	1	-2	-1	2
Small Animal	Adopted Altered	Owner Surrender	4	-0.011	1	-0.711	2	-0.482	3	-0.393	1190	4	0.15	1	-0.743	2	-0.629	1	-0.79	0	0	0	2
Small Animal	Adopted Unaltered	Owner Surrender	4	-0.011	1	-0.711	2	-0.482	3	-0.393	809	3	-0.256	1	-0.857	1	-1.63	3	-0.337	1	0	1	0
Small Animal	Adopted Altered	Owner Surrender	4	-0.011	1	-0.711	2	-0.482	3	-0.393	809	3	-0.256	1	-0.857	1	-1.63	3	-0.337	1	0	1	0
Small Animal	Adopted Unaltered	Owner Surrender	1	-0.785	2	-0.618	3	-0.15	4	-0.067	512	1	-0.821	4	0.222	4	0.397	3	-0.347	0	-2	-1	1
Small Animal	Adopted Unaltered	Owner Surrender	1	-0.785	2	-0.618	3	-0.15	4	-0.067	512	1	-0.821	4	0.222	4	0.397	3	-0.347	0	-2	-1	1
Small Animal	Adopted	Owner Surrender	2	-0.7	3	-0.241	4	0.553	2	-0.53	361	3	-0.402	4	0.014	4	0.484	3	-0.374	-1	-1	0	-1
Small Animal	Adopted	Owner Surrender	2	-0.597	4	-0.025	1	-1.14	5	0.736	945	1	-0.783	1	-0.678	5	0.593	1	-0.765	1	3	-4	4
Small Animal	Adopted	Owner Surrender	2	-0.597	4	-0.025	1	-1.14	5	0.736	945	1	-0.783	1	-0.678	5	0.593	1	-0.765	1	3	-4	4
Small Animal	Adopted	Owner Surrender	3	-0.163	2	-0.461	1	-1.246	5	2.443	731	4	0.904	3	-0.134	2	-0.375	3	-0.165	-1	-1	-1	2
Small Animal	Adopted	Owner Surrender	3	-0.163	2	-0.461	1	-1.246	5	2.443	731	4	0.904	3	-0.134	2	-0.375	3	-0.165	-1	-1	-1	2
Small Animal	Adopted	Owner Surrender	2	-0.732	2	-0.518	5	1.296	5	0.8	240	1	-0.957	5	0.485	2	-0.376	3	-0.296	1	-3	3	2
Small Animal	Adopted	Owner Surrender	4	0.258	2	-0.512	1	-1.004	5	1.093	777	3	-0.187	2	-0.552	1	-2.044	5	2.235	1	0	0	0
Small Animal	Adopted	Owner Surrender	2	-0.736	2	-0.383	1	-1.395	5	0.789	653	2	-0.577	2	-0.417	2	-0.359	5	0.903	0	0	-1	0
Small Animal	Adopted	Owner Surrender	2	-0.736	2	-0.383	1	-1.395	5	0.789	653	2	-0.577	2	-0.417	2	-0.359	5	0.903	0	0	-1	0
Small Animal	Adopted Altered	Owner Surrender	2	-0.658	5	0.801	5	0.748	4	0.616	695	1	-0.918	4	-0.069	1	-0.808	2	-0.627	1	1	4	2
Small Animal	Adopted Unaltered	Owner Surrender	1	-0.779	1	-0.694	5	1.484	1	-0.751	628	2	-0.726	5	0.802	4	0.067	4	0.312	-1	-4	1	-3
Small Animal	Adopted	Owner Surrender	2	-0.658	5	0.457	3	-0.195	4	0.368	1361	5	0.922	2	-0.401	2	-0.516	3	-0.192	-3	3	1	1
Small Animal	Adopted	Owner Surrender	2	-0.658	5	0.457	3	-0.195	4	0.368	1352	5	1.254	3	-0.226	4	0.142	5	0.867	-3	2	-1	-1
Small Animal	Adopted	Owner Surrender	1	-0.791	2	-0.487	3	-0.015	5	0.756	616	4	-0.088	2	-0.499	1	-1.523	5	2.396	-3	0	2	0
Small Animal	Adopted	Owner Surrender	1	-0.791	2	-0.487	3	-0.015	5	0.756	616	4	-0.088	2	-0.499	1	-1.523	5	2.396	-3	0	2	0
Small Animal	Adopted Unaltered	Owner Surrender	4	0.4	2	-0.407	1	-1.005	4	-0.044	497	4	0.312	2	-0.48	4	0.429	1	-1.313	0	0	-3	3
Small Animal	Adopted Unaltered	Owner Surrender	4	0.4	2	-0.407	1	-1.005	4	-0.044	497	4	0.312	2	-0.48	4	0.429	1	-1.313	0	0	-3	3
Small Animal	Adopted	Owner Surrender	2	-0.758	1	-0.844	4	0.259	1	-0.966	820	1	-0.809	5	0.719	4	0.124	4	0.455	1	-4	0	-3
Small Animal	Adopted	Owner Surrender	2	-0.758	1	-0.844	4	0.259	1	-0.966	820	1	-0.809	5	0.719	4	0.124	4	0.455	1	-4	0	-3
Small Animal	Adopted	Owner Surrender	2	-0.679	1	-0.797	4	0.186	2	-0.606	575	2	-0.679	1	-0.797	4	0.186	2	-0.606	0	0	0	0
Small Animal	Adopted	Owner Surrender	2	-0.679	1	-0.797	4	0.186	2	-0.606	575	2	-0.679	1	-0.797	4	0.186	2	-0.606	0	0	0	0
Small Animal	Adopted	Owner Surrender	3	-0.51	3	-0.262	1	-1.124	4	0.198	763	2	-0.579	1	-0.719	2	-0.623	3	-0.162	1	2	-1	1
Small Animal	Adopted	Owner Surrender	3	-0.51	3	-0.262	1	-1.124	4	0.198	763	2	-0.579	1	-0.719	2	-0.623	3	-0.162	1	2	-1	1
Small Animal	Adopted	Owner Surrender	1	-0.844	1	-0.706	3	-0.205	1	-0.985	501	3	-0.358	2	-0.526	4	0.368	1	-0.751	-2	-1	-1	0
Small Animal	Adopted	Owner Surrender	1	-0.844	1	-0.706	3	-0.205	1	-0.985	501	3	-0.358	2	-0.526	4	0.368	1	-0.751	-2	-1	-1	0
Small Animal	Adopted	Owner Surrender	1	-0.787	1	-0.81	3	-0.226	2	-0.674	752	4	0.13	3	-0.257	2	-0.611	4	0.168	-3	-2	1	-2
Small Animal	Adopted Altered	Owner Surrender	4	0.426	4	0.242	1	-1.089	5	2.145	536	3	-0.286	5	0.3	1	-1.062	5	0.994	1	-1	0	0
Small Animal	Adopted	Owner Surrender	4	0.426	4	0.242	1	-1.089	5	2.145	536	3	-0.286	5	0.3	1	-1.062	5	0.994	1	-1	0	0
Small Animal	Adopted	Owner Surrender	4	0.426	4	0.242	1	-1.089	5	2.145	726	3	-0.545	1	-0.682	4	0.177	2	-0.484	1	3	-3	3
Small Animal	Adopted	Owner Surrender	4	0.426	4	0.242	1	-1.089	5	2.145	763	2	-0.579	1	-0.719	2	-0.623	3	-0.162	2	3	-1	2
Small Animal	Adopted	Owner Surrender	4	0.426	4	0.242	1	-1.089	5	2.145	763	2	-0.579	1	-0.719	2	-0.623	3	-0.162	2	3	-1	2
Small Animal	Adopted	Owner Surrender	4	0.426	4	0.242	1	-1.089	5	2.145	1140	2	-0.63	2	-0.425	4	0.386	4	0.644	2	2	-3	1
Small Animal	Adopted	Owner Surrender	4	0.426	4	0.242	1	-1.089	5	2.145	1140	2	-0.63	2	-0.425	4	0.386	4	0.644	2	2	-3	1
Small Animal	Adopted	Owner Surrender	4	0.426	4	0.242	1	-1.089	5	2.145	693	3	-0.358	1	-0.748	1	-1.085	2	-0.617	1	3	0	3
Small Animal	Adopted	Owner Surrender	4	0.426	4	0.242	1	-1.089	5	2.145	693	3	-0.358	1	-0.748	1	-1.085	2	-0.617	1	3	0	3
Small Animal	Adopted	Owner Surrender	4	0.426	4	0.242	1	-1.089	5	2.145	613	4	0.173	4	-0.096	4	0.083	4	0.483	0	0	-3	1
Small Animal	Adopted	Owner Surrender	4	0.426	4	0.242	1	-1.089	5	2.145	726	3	-0.545	1	-0.682	4	0.177	2	-0.484	1	3	-3	3
Small Animal	Adopted	Owner Surrender	4	0.426	4	0.242	1	-1.089	5	2.145	555	4	-0.025	5	1.666	3	-0.305	5	2.633	0	-1	-2	0
Small Animal	Adopted	Owner Surrender	4	0.426	4	0.242	1	-1.089	5	2.145	613	4	0.173	4	-0.096	4	0.083	4	0.483	0	0	-3	1
Small Animal	Adopted	Owner Surrender	4	0.426	4	0.242	1	-1.089	5	2.145	555	4	-0.025	5	1.666	3	-0.305	5	2.633	0	-1	-2	0
Small Animal	Adopted	Owner Surrender	5	1.879	5	0.588	2	-0.648	4	-0.105	815	2	-0.607	2	-0.386	1	-0.966	1	-0.806	3	3	1	3
Small Animal	Adopted	Owner Surrender	5	1.879	5	0.588	2	-0.648	4	-0.105	579	5	0.936	3	-0.351	2	-0.633	2	-0.514	0	2	0	2
Small Animal	Adopted	Owner Surrender	2	-0.566	4	0.208	1	-0.999	3	-0.247	471	3	-0.561	1	-0.712	2	-0.453	1	-1.024	-1	3	-1	2
Small Animal	Adopted	Owner Surrender	1	-0.901	5	0.538	4	0.199	1	-0.816	487	1	-0.843	4	0.191	5	1.253	2	-0.668	0	1	-1	-1
Small Animal	Adopted	Owner Surrender	4	0.175	3	-0.225	1	-0.893	5	1.311	2105	4	0.613	2	-0.574	3	-0.314	1	-0.962	0	1	-2	4
Small Animal	Adopted Unaltered	Owner Surrender	4	0.175	3	-0.225	1	-0.893	5	1.311	780	5	2.493	4	0.245	5	0.631	4	-0.087	-1	-1	-4	1
Small Animal	Adopted	Owner Surrender	3	-0.423	3	-0.344	3	-0.011	4	-0.036	523	4	0.426	4	0.242	1	-1.089	5	2.145	-1	-1	2	-1
Small Animal	Adopted	Owner Surrender	4	0.27	5	0.959	1	-1.514	5	1.099	633	2	-0.626	3	-0.275	1	-0.972	5	1.019	2	2	0	0
Small Animal	Adopted	Owner Surrender	3	-0.513	5	0.334	4	0.272	5	0.725	448	2	-0.626	2	-0.451	2	-0.69	5	0.723	1	3	2	0
Small Animal	Adopted	Owner Surrender	3	-0.513	5	0.334	4	0.272	5	0.725	448	2	-0.626	2	-0.451	2	-0.69	5	0.723	1	3	2	0
Small Animal	Adopted	Owner Surrender	2	-0.772	5	0.261	4	0.277	4	0.1	679	5	2.464	5	0.496	4	0.473	2	-0.664	-3	0	0	2
Small Animal	Adopted	Owner Surrender	2	-0.772	5	0.261	4	0.277	4	0.1	679	5	2.464	5	0.496	4	0.473	2	-0.664	-3	0	0	2
Small Animal	Adopted	Owner Surrender	5	2.271	5	0.519	3	-0.2	5	2.721	544	3	-0.266	1	-0.661	1	-1.007	2	-0.73	2	4	2	3
Small Animal	Adopted	Owner Surrender	5	2.271	5	0.519	3	-0.2	5	2.721	544	3	-0.266	1	-0.661	1	-1.007	2	-0.73	2	4	2	3
Small Animal	Adopted Unaltered	Owner Surrender	1	-0.785	2	-0.466	1	-0.871	3	-0.2	603	3	-0.512	1	-0.801	3	-0.249	2	-0.628	-2	1	-2	1
Small Animal	Adopted	Owner Surrender	3	-0.261	3	-0.198	5	0.576	5	1.737	555	4	-0.025	5	1.666	3	-0.305	5	2.633	-1	-2	2	0
Small Animal	Adopted	Owner Surrender	3	-0.261	3	-0.198	5	0.576	5	1.737	451	4	0.116	4	0.226	1	-1.157	3	-0.265	-1	-1	4	2
Small Animal	Adopted	Owner Surrender	3	-0.523	1	-0.759	4	0.434	3	-0.225	390	4	-0.054	4	0.001	5	0.81	5	1.736	-1	-3	-1	-2
Small Animal	Adopted	Owner Surrender	3	-0.523	1	-0.759	4	0.434	3	-0.225	390	4	-0.054	4	0.001	5	0.81	5	1.736	-1	-3	-1	-2
Small Animal	Adopted	Owner Surrender	3	-0.467	1	-0.978	5	5.294	5	0.8	968	5	1.617	5	0.494	3	-0.107	5	1.005	-2	-4	2	0
Small Animal	Adopted	Owner Surrender	4	0.447	1	-0.831	1	-0.786	2	-0.641	1201	5	1.968	4	0.064	4	0.148	5	1.498	-1	-3	-3	-3
Small Animal	Adopted	Owner Surrender	2	-0.755	4	-0.066	3	-0.092	1	-0.787	436	1	-0.805	2	-0.586	1	-0.966	3	-0.181	1	2	2	-2
Small Animal	Adopted	Owner Surrender	2	-0.755	4	-0.066	3	-0.092	1	-0.787	436	1	-0.805	2	-0.586	1	-0.966	3	-0.181	1	2	2	-2
Small Animal	Adopted	Owner Surrender	4	0.192	4	0.072	5	2.303	5	2.549	705	4	-0.05	2	-0.417	1	-0.793	3	-0.152	0	2	4	2
Small Animal	Adopted	Owner Surrender	4	0.192	4	0.072	5	2.303	5	2.549	617	5	1.565	5	0.324	2	-0.558	4	-0.04	-1	-1	3	1
Small Animal	Adopted	Owner Surrender	4	0.154	2	-0.532	3	0.03	5	1.606	695	2	-0.654	4	0.055	4	0.513	3	-0.205	2	-2	-1	2
Small Animal	Adopted	Owner Surrender	4	0.154	2	-0.532	3	0.03	5	1.606	695	2	-0.654	4	0.055	4	0.513	3	-0.205	2	-2	-1	2
Small Animal	Adopted	Owner Surrender	3	-0.371	5	1.067	4	0.111	4	0.53	406	2	-0.756	1	-0.8	5	1.689	1	-1.019	1	4	-1	3
Small Animal	Adopted Unaltered	Owner Surrender	1	-0.991	4	0.253	3	0.042	2	-0.546	608	1	-0.785	3	-0.246	3	-0.343	1	-1.057	0	1	0	1
Small Animal	Adopted	Owner Surrender	3	-0.205	4	0.065	1	-1.117	5	1.391	410	3	-0.52	4	0.082	3	-0.312	5	1.769	0	0	-2	0
Small Animal	Adopted	Owner Surrender	3	-0.205	4	0.065	1	-1.117	5	1.391	406	2	-0.578	1	-0.752	5	2.36	3	-0.312	1	3	-4	2
Small Animal	Adopted	Owner Surrender	3	-0.205	4	0.065	1	-1.117	5	1.391	406	2	-0.578	1	-0.752	5	2.36	3	-0.312	1	3	-4	2
Small Animal	Adopted	Owner Surrender	4	-0.027	4	0.241	1	-1.477	4	0.481	340	1	-0.848	3	-0.159	3	-0.348	3	-0.436	3	1	-2	1
Small Animal	Adopted	Owner Surrender	4	-0.027	4	0.241	1	-1.477	4	0.481	578	1	-0.799	4	0.153	1	-1	2	-0.734	3	0	0	2
Small Animal	Adopted	Owner Surrender	4	-0.027	4	0.241	1	-1.477	4	0.481	1249	3	-0.438	2	-0.591	5	2.796	5	1.394	1	2	-4	-1
Small Animal	Adopted	Owner Surrender	4	-0.027	4	0.241	1	-1.477	4	0.481	2148	1	-0.792	1	-0.787	1	-1.157	2	-0.57	3	3	0	2
Small Animal	Adopted	Owner Surrender	4	-0.027	4	0.241	1	-1.477	4	0.481	2148	1	-0.792	1	-0.787	1	-1.157	2	-0.57	3	3	0	2
Small Animal	Adopted	Owner Surrender	4	-0.027	4	0.241	1	-1.477	4	0.481	2148	1	-0.792	1	-0.787	1	-1.157	2	-0.57	3	3	0	2
Small Animal	Adopted	Owner Surrender	4	0.163	1	-1.033	1	-1.604	5	2.243	756	4	0.142	1	-0.73	1	-1.456	5	2.856	0	0	0	0
Small Animal	Adopted	Owner Surrender	3	-0.396	3	-0.356	4	0.385	4	0.309	419	2	-0.647	2	-0.479	5	1.123	1	-0.813	1	1	-1	3
Small Animal	Adopted	Owner Surrender	3	-0.535	2	-0.413	2	-0.583	4	0.13	640	4	0.49	5	0.469	2	-0.435	2	-0.736	-1	-3	0	2
Small Animal	Adopted	Owner Surrender	3	-0.535	2	-0.413	2	-0.583	4	0.13	640	4	0.49	5	0.469	2	-0.435	2	-0.736	-1	-3	0	2
Small Animal	Adopted	Owner Surrender	4	0.515	3	-0.317	2	-0.603	1	-0.75	748	3	-0.517	1	-1.121	1	-0.992	4	0.643	1	2	1	-3
Small Animal	Adopted	Owner Surrender	4	0.515	3	-0.317	2	-0.603	1	-0.75	748	3	-0.517	1	-1.121	1	-0.992	4	0.643	1	2	1	-3
Small Animal	Adopted Unaltered	Owner Surrender	3	-0.118	1	-0.668	2	-0.73	1	-0.829	621	2	-0.773	1	-0.696	3	-0.054	1	-1.151	1	0	-1	0
Small Animal	Adopted	Owner Surrender	4	0.431	3	-0.214	3	-0.108	1	-1.004	398	3	-0.523	5	1.344	2	-0.57	5	0.807	1	-2	1	-4
Small Animal	Adopted	Owner Surrender	1	-0.93	1	-0.82	1	-0.792	1	-0.932	361	4	0.02	3	-0.365	1	-0.759	4	-0.042	-3	-2	0	-3
Small Animal	Adopted	Owner Surrender	2	-0.646	3	-0.363	4	0.226	5	1.096	621	2	-0.773	1	-0.696	3	-0.054	1	-1.151	0	2	1	4
Small Animal	Adopted	Owner Surrender	2	-0.646	3	-0.363	4	0.226	5	1.096	621	2	-0.773	1	-0.696	3	-0.054	1	-1.151	0	2	1	4
Small Animal	Adopted	Owner Surrender	2	-0.646	3	-0.363	4	0.226	5	1.096	621	2	-0.773	1	-0.696	3	-0.054	1	-1.151	0	2	1	4
Small Animal	Adopted	Owner Surrender	5	4.924	5	1.733	2	-0.48	5	1.908	486	2	-0.574	4	0.126	1	-1.068	2	-0.516	3	1	1	3
Small Animal	Adopted	Owner Surrender	5	4.924	5	1.733	2	-0.48	5	1.908	486	2	-0.574	4	0.126	1	-1.068	2	-0.516	3	1	1	3
Small Animal	Adopted	Owner Surrender	1	-0.849	3	-0.304	4	0.316	3	-0.477	2750	2	-0.759	2	-0.603	3	-0.242	2	-0.591	-1	1	1	1
Small Animal	Adopted	Owner Surrender	1	-0.849	3	-0.304	4	0.316	3	-0.477	2750	2	-0.759	2	-0.603	3	-0.242	2	-0.591	-1	1	1	1
Small Animal	Adopted	Owner Surrender	2	-0.625	3	-0.245	1	-1.616	3	-0.147	1188	2	-0.603	2	-0.476	1	-1.304	5	0.81	0	1	0	-2
Small Animal	Adopted Unaltered	Owner Surrender	2	-0.597	4	-0.025	1	-1.14	5	0.736	2148	1	-0.792	1	-0.787	1	-1.157	2	-0.57	1	3	0	3
Small Animal	Adopted	Owner Surrender	2	-0.625	3	-0.245	1	-1.616	3	-0.147	1188	2	-0.603	2	-0.476	1	-1.304	5	0.81	0	1	0	-2
Small Animal	Adopted	Owner Surrender	2	-0.625	3	-0.245	1	-1.616	3	-0.147	1188	2	-0.603	2	-0.476	1	-1.304	5	0.81	0	1	0	-2
Small Animal	Adopted	Owner Surrender	3	-0.119	4	0.022	3	-0.073	3	-0.397	479	4	0.776	3	-0.203	1	-1.085	4	-0.095	-1	1	2	-1
Small Animal	Adopted	Owner Surrender	3	-0.119	4	0.022	3	-0.073	3	-0.397	479	4	0.776	3	-0.203	1	-1.085	4	-0.095	-1	1	2	-1
Small Animal	Adopted Unaltered	Owner Surrender	4	0.249	5	0.283	2	-0.468	5	2.968	851	5	1.372	4	-0.031	2	-0.416	4	0.13	-1	1	0	1
Small Animal	Adopted Unaltered	Owner Surrender	4	0.249	5	0.283	2	-0.468	5	2.968	851	5	1.372	4	-0.031	2	-0.416	4	0.13	-1	1	0	1
Small Animal	Adopted Unaltered	Owner Surrender	4	0.249	5	0.283	2	-0.468	5	2.968	851	5	1.372	4	-0.031	2	-0.416	4	0.13	-1	1	0	1
Small Animal	Adopted	Owner Surrender	4	0.01	1	-0.901	1	-1.857	5	3.372	2726	4	0.644	1	-0.875	1	-1.232	4	0.69	0	0	0	1
Small Animal	Adopted	Owner Surrender	3	-0.421	4	0.177	1	-1.562	5	1.16	714	1	-0.829	2	-0.514	2	-0.691	3	-0.201	2	2	-1	2
Small Animal	Adopted	Owner Surrender	2	-0.762	4	-0.034	3	0.029	2	-0.708	549	2	-0.631	3	-0.349	2	-0.411	4	0.045	0	1	1	-2
Small Animal	Adopted	Owner Surrender	2	-0.762	4	-0.034	3	0.029	2	-0.708	549	2	-0.631	3	-0.349	2	-0.411	4	0.045	0	1	1	-2
Small Animal	Adopted	Owner Surrender	4	0.208	2	-0.572	1	-1.16	4	0.506	334	4	0.386	1	-0.75	1	-0.932	4	-0.077	0	1	0	0
Small Animal	Adopted	Owner Surrender	4	0.208	2	-0.572	1	-1.16	4	0.506	334	4	0.386	1	-0.75	1	-0.932	4	-0.077	0	1	0	0
Small Animal	Adopted	Owner Surrender	4	-0.023	1	-0.645	1	-1.337	3	-0.265	447	3	-0.555	5	0.379	1	-0.739	4	-0.126	1	-4	0	-1
Small Animal	Adopted	Owner Surrender	2	-0.648	3	-0.116	3	-0.213	4	0.307	594	1	-0.812	1	-0.673	3	-0.126	2	-0.733	1	2	0	2
Small Animal	Adopted	Owner Surrender	2	-0.666	4	-0.005	5	0.87	2	-0.639	466	1	-0.905	1	-0.715	2	-0.476	2	-0.537	1	3	3	0
Small Animal	Adopted	Owner Surrender	2	-0.666	4	-0.005	5	0.87	2	-0.639	466	1	-0.905	1	-0.715	2	-0.476	2	-0.537	1	3	3	0
Small Animal	Adopted	Owner Surrender	2	-0.666	4	-0.005	5	0.87	2	-0.639	451	2	-0.631	1	-0.802	3	-0.264	2	-0.641	0	3	2	0
Small Animal	Adopted	Owner Surrender	5	1.633	4	0.202	4	0.538	5	1.507	572	4	0.395	3	-0.264	2	-0.385	4	-0.053	1	1	2	1
Small Animal	Adopted	Owner Surrender	5	1.633	4	0.202	4	0.538	5	1.507	2683	4	0.141	1	-0.661	1	-1.583	4	0.456	1	3	3	1
Small Animal	Adopted	Owner Surrender	5	1.633	4	0.202	4	0.538	5	1.507	2683	4	0.141	1	-0.661	1	-1.583	4	0.456	1	3	3	1
Small Animal	Adopted	Owner Surrender	3	-0.135	5	1.325	1	-0.914	5	2.007	1809	4	0.642	1	-0.733	1	-0.962	2	-0.665	-1	4	0	3
Small Animal	Adopted	Owner Surrender	5	1.211	2	-0.597	4	0.298	1	-0.939	362	2	-0.671	1	-0.89	1	-1.53	1	-0.809	3	1	3	0
Small Animal	Adopted	Owner Surrender	5	1.211	2	-0.597	4	0.298	1	-0.939	362	2	-0.671	1	-0.89	1	-1.53	1	-0.809	3	1	3	0
Small Animal	Adopted	Owner Surrender	5	1.211	2	-0.597	4	0.298	1	-0.939	362	2	-0.671	1	-0.89	1	-1.53	1	-0.809	3	1	3	0
Small Animal	Adopted	Owner Surrender	3	-0.411	4	0.088	5	0.929	5	0.901	505	3	-0.131	3	-0.367	1	-0.828	5	2.891	0	1	4	0
Small Animal	Adopted	Owner Surrender	3	-0.411	4	0.088	5	0.929	5	0.901	827	4	0.606	1	-0.881	1	-1.162	2	-0.587	-1	3	4	3
Small Animal	Adopted	Owner Surrender	3	-0.411	4	0.088	5	0.929	5	0.901	1060	4	-0.112	5	0.535	4	0.265	5	1.955	-1	-1	1	0
Small Animal	Adopted	Owner Surrender	3	-0.411	4	0.088	5	0.929	5	0.901	469	4	0.647	2	-0.426	4	0.339	1	-0.762	-1	2	1	4
Small Animal	Adopted	Owner Surrender	2	-0.686	5	0.277	2	-0.482	2	-0.529	1402	3	-0.517	3	-0.288	5	1.235	3	-0.332	-1	2	-3	-1
Small Animal	Adopted	Owner Surrender	3	-0.164	5	0.827	3	-0.317	5	2.925	898	5	1.249	1	-0.703	3	-0.306	3	-0.395	-2	4	0	2
Small Animal	Adopted	Owner Surrender	3	-0.164	5	0.827	3	-0.317	5	2.925	898	5	1.249	1	-0.703	3	-0.306	3	-0.395	-2	4	0	2
Small Animal	Adopted	Owner Surrender	3	-0.215	5	1.108	3	0.009	5	2.513	651	3	-0.231	4	0.069	2	-0.549	5	2.449	0	1	1	0
Small Animal	Adopted	Owner Surrender	4	0.489	3	-0.248	2	-0.586	2	-0.599	1269	3	-0.396	2	-0.496	1	-0.931	2	-0.493	1	1	1	0
Small Animal	Adopted	Owner Surrender	4	0.489	3	-0.248	2	-0.586	2	-0.599	1150	3	-0.125	5	0.797	2	-0.48	5	1.821	1	-2	0	-3
Small Animal	Adopted	Owner Surrender	4	0.489	3	-0.248	2	-0.586	2	-0.599	1155	5	1.525	2	-0.438	3	-0.097	1	-0.921	-1	1	-1	1
Small Animal	Adopted	Owner Surrender	4	0.489	3	-0.248	2	-0.586	2	-0.599	485	3	-0.538	2	-0.563	3	-0.313	1	-0.977	1	1	-1	1
Small Animal	Adopted	Owner Surrender	4	0.489	3	-0.248	2	-0.586	2	-0.599	1269	3	-0.396	2	-0.496	1	-0.931	2	-0.493	1	1	1	0
Small Animal	Adopted	Owner Surrender	4	0.489	3	-0.248	2	-0.586	2	-0.599	756	4	0.171	2	-0.597	3	-0.229	2	-0.719	0	1	-1	0
Small Animal	Adopted	Owner Surrender	4	0.489	3	-0.248	2	-0.586	2	-0.599	756	4	0.171	2	-0.597	3	-0.229	2	-0.719	0	1	-1	0
Small Animal	Adopted	Owner Surrender	4	0.489	3	-0.248	2	-0.586	2	-0.599	621	2	-0.706	4	-0.093	5	1.275	3	-0.19	2	-1	-3	-1
Small Animal	Adopted	Owner Surrender	4	0.489	3	-0.248	2	-0.586	2	-0.599	1061	5	2.249	4	-0.004	3	-0.259	2	-0.587	-1	-1	-1	0
Small Animal	Adopted	Owner Surrender	4	0.489	3	-0.248	2	-0.586	2	-0.599	763	4	0.423	3	-0.35	4	0.398	2	-0.621	0	0	-2	0
Small Animal	Adopted Unaltered	Owner Surrender	4	0.489	3	-0.248	2	-0.586	2	-0.599	680	4	0.204	4	0.108	3	-0.033	3	-0.451	0	-1	-1	-1
Small Animal	Adopted	Owner Surrender	4	0.489	3	-0.248	2	-0.586	2	-0.599	1061	5	2.249	4	-0.004	3	-0.259	2	-0.587	-1	-1	-1	0
Small Animal	Adopted Unaltered	Owner Surrender	4	0.489	3	-0.248	2	-0.586	2	-0.599	458	3	-0.335	1	-0.855	3	-0.229	1	-0.859	1	2	-1	1
Small Animal	Adopted Altered	Owner Surrender	4	0.489	3	-0.248	2	-0.586	2	-0.599	674	4	0.768	2	-0.503	4	0.055	1	-0.761	0	1	-2	1
Small Animal	Adopted	Owner Surrender	4	0.489	3	-0.248	2	-0.586	2	-0.599	621	2	-0.706	4	-0.093	5	1.275	3	-0.19	2	-1	-3	-1
Small Animal	Adopted Unaltered	Owner Surrender	4	0.489	3	-0.248	2	-0.586	2	-0.599	680	4	0.204	4	0.108	3	-0.033	3	-0.451	0	-1	-1	-1
Small Animal	Adopted	Owner Surrender	4	0.489	3	-0.248	2	-0.586	2	-0.599	756	4	0.618	3	-0.12	2	-0.587	5	0.76	0	0	0	-3
Small Animal	Adopted	Owner Surrender	4	0.489	3	-0.248	2	-0.586	2	-0.599	756	4	0.618	3	-0.12	2	-0.587	5	0.76	0	0	0	-3
Small Animal	Adopted Unaltered	Owner Surrender	4	0.489	3	-0.248	2	-0.586	2	-0.599	616	4	0.649	1	-0.745	2	-0.452	1	-1.06	0	2	0	1
Small Animal	Adopted Altered	Owner Surrender	4	0.489	3	-0.248	2	-0.586	2	-0.599	674	4	0.768	2	-0.503	4	0.055	1	-0.761	0	1	-2	1
Small Animal	Adopted Unaltered	Owner Surrender	4	0.489	3	-0.248	2	-0.586	2	-0.599	616	4	0.649	1	-0.745	2	-0.452	1	-1.06	0	2	0	1
Small Animal	Adopted	Owner Surrender	1	-0.934	5	0.326	3	-0.259	2	-0.627	403	5	1.967	3	-0.151	4	0.418	3	-0.336	-4	2	-1	-1
Small Animal	Adopted Unaltered	Owner Surrender	1	-1.016	4	-0.111	4	0.093	1	-0.884	559	3	-0.335	3	-0.187	2	-0.525	3	-0.371	-2	1	2	-2
Small Animal	Adopted Unaltered	Owner Surrender	1	-1.016	4	-0.111	4	0.093	1	-0.884	559	3	-0.335	3	-0.187	2	-0.525	3	-0.371	-2	1	2	-2
Small Animal	Adopted Unaltered	Owner Surrender	2	-0.595	1	-0.734	5	1.6	4	0.311	755	3	-0.445	1	-0.847	4	0.5	4	0.38	-1	0	1	0
Small Animal	Adopted Unaltered	Owner Surrender	2	-0.595	1	-0.734	5	1.6	4	0.311	755	3	-0.445	1	-0.847	4	0.5	4	0.38	-1	0	1	0
Small Animal	Adopted	Owner Surrender	3	-0.411	2	-0.408	3	-0.188	5	1.867	640	4	0.412	3	-0.138	1	-1.166	5	1.169	-1	-1	2	0
Small Animal	Adopted	Owner Surrender	2	-0.565	4	-0.023	3	-0.085	4	-0.037	656	2	-0.673	2	-0.508	2	-0.446	3	-0.331	0	2	1	1
Small Animal	Adopted	Owner Surrender	3	-0.411	2	-0.408	3	-0.188	5	1.867	437	3	-0.32	3	-0.219	1	-1.78	4	0.436	0	-1	2	1
Small Animal	Adopted	Owner Surrender	3	-0.411	2	-0.408	3	-0.188	5	1.867	2213	3	-0.551	2	-0.478	1	-0.865	2	-0.491	0	0	2	3
Small Animal	Adopted	Owner Surrender	3	-0.411	2	-0.408	3	-0.188	5	1.867	656	1	-0.828	3	-0.244	5	0.592	4	0.361	2	-1	-2	1
Small Animal	Adopted	Owner Surrender	3	-0.411	2	-0.408	3	-0.188	5	1.867	2213	3	-0.551	2	-0.478	1	-0.865	2	-0.491	0	0	2	3
Small Animal	Adopted	Owner Surrender	3	-0.411	2	-0.408	3	-0.188	5	1.867	441	1	-0.895	1	-0.676	3	-0.193	4	0.574	2	1	0	1
Small Animal	Adopted	Owner Surrender	3	-0.411	2	-0.408	3	-0.188	5	1.867	437	3	-0.32	3	-0.219	1	-1.78	4	0.436	0	-1	2	1
Small Animal	Adopted	Owner Surrender	3	-0.411	2	-0.408	3	-0.188	5	1.867	437	3	-0.32	3	-0.219	1	-1.78	4	0.436	0	-1	2	1
Small Animal	Adopted	Owner Surrender	3	-0.411	2	-0.408	3	-0.188	5	1.867	656	1	-0.828	3	-0.244	5	0.592	4	0.361	2	-1	-2	1
Small Animal	Adopted	Owner Surrender	3	-0.411	2	-0.408	3	-0.188	5	1.867	441	1	-0.895	1	-0.676	3	-0.193	4	0.574	2	1	0	1
Small Animal	Adopted	Owner Surrender	2	-0.745	2	-0.59	5	1.21	3	-0.369	725	4	0.669	4	0.128	3	-0.114	1	-0.861	-2	-2	2	2
Small Animal	Adopted	Owner Surrender	2	-0.57	1	-0.691	2	-0.397	4	0.434	516	1	-0.811	5	0.473	1	-0.988	4	-0.092	1	-4	1	0
Small Animal	Adopted	Owner Surrender	1	-0.962	4	-0.051	2	-0.553	3	-0.295	710	1	-0.935	5	0.508	2	-0.356	2	-0.517	0	-1	0	1
Small Animal	Adopted	Owner Surrender	4	0.175	3	-0.225	1	-0.893	5	1.311	446	3	-0.415	5	1.121	2	-0.407	5	1.364	1	-2	-1	0
Small Animal	Adopted Altered	Owner Surrender	4	0.175	3	-0.225	1	-0.893	5	1.311	495	3	-0.279	4	0.201	1	-0.927	4	0.032	1	-1	0	1
Small Animal	Adopted	Owner Surrender	2	-0.726	1	-0.903	2	-0.362	3	-0.21	651	3	-0.231	4	0.069	2	-0.549	5	2.449	-1	-3	0	-2
Small Animal	Adopted	Owner Surrender	2	-0.748	2	-0.589	4	0.392	2	-0.672	1141	4	0.098	3	-0.164	1	-0.819	2	-0.562	-2	-1	3	0
Small Animal	Adopted	Owner Surrender	2	-0.748	2	-0.589	4	0.392	2	-0.672	1141	4	0.098	3	-0.164	1	-0.819	2	-0.562	-2	-1	3	0
Small Animal	Adopted	Owner Surrender	5	1.76	2	-0.443	2	-0.683	4	0.085	344	4	0.537	4	0.05	5	0.689	1	-0.827	1	-2	-3	3
Small Animal	Adopted	Owner Surrender	5	1.76	2	-0.443	2	-0.683	4	0.085	344	4	0.537	4	0.05	5	0.689	1	-0.827	1	-2	-3	3
Small Animal	Adopted	Owner Surrender	5	1.76	2	-0.443	2	-0.683	4	0.085	344	4	0.537	4	0.05	5	0.689	1	-0.827	1	-2	-3	3
Small Animal	Adopted	Owner Surrender	4	0.353	3	-0.347	1	-1.399	5	1.809	703	5	1.8	2	-0.468	3	-0.13	3	-0.227	-1	1	-2	2
Small Animal	Adopted Unaltered	Owner Surrender	5	1.76	2	-0.443	2	-0.683	4	0.085	553	5	0.992	4	0.072	3	-0.096	5	1.765	0	-2	-1	-1
Small Animal	Adopted	Owner Surrender	5	1.76	2	-0.443	2	-0.683	4	0.085	556	4	0.107	5	0.363	3	-0.296	4	0.175	1	-3	-1	0
Small Animal	Adopted	Owner Surrender	5	1.76	2	-0.443	2	-0.683	4	0.085	556	4	0.107	5	0.363	3	-0.296	4	0.175	1	-3	-1	0
Small Animal	Adopted	Owner Surrender	3	-0.481	2	-0.505	2	-0.421	2	-0.735	1050	4	0.138	5	0.312	2	-0.643	5	1.377	-1	-3	0	-3
Small Animal	Adopted	Owner Surrender	1	-0.913	3	-0.174	4	0.241	1	-0.889	945	1	-0.783	1	-0.678	5	0.593	1	-0.765	0	2	-1	0
Small Animal	Adopted	Owner Surrender	1	-0.913	3	-0.174	4	0.241	1	-0.889	945	1	-0.783	1	-0.678	5	0.593	1	-0.765	0	2	-1	0
Small Animal	Adopted	Owner Surrender	1	-0.913	3	-0.174	4	0.241	1	-0.889	945	1	-0.783	1	-0.678	5	0.593	1	-0.765	0	2	-1	0
Small Animal	Adopted	Owner Surrender	1	-1.017	5	2.787	3	-0.134	2	-0.688	636	4	0.191	4	-0.078	1	-1.153	5	1.08	-3	1	2	-3
Small Animal	Adopted	Owner Surrender	3	-0.464	1	-0.79	1	-1.332	5	0.934	404	3	-0.415	2	-0.534	5	1.067	2	-0.561	0	-1	-4	3
Small Animal	Adopted	Owner Surrender	3	-0.464	1	-0.79	1	-1.332	5	0.934	404	3	-0.415	2	-0.534	5	1.067	2	-0.561	0	-1	-4	3
Small Animal	Adopted Unaltered	Owner Surrender	2	-0.768	3	-0.267	4	0.209	1	-0.785	1843	4	-0.108	4	0.008	2	-0.524	5	2.233	-2	-1	2	-4
Small Animal	Adopted Unaltered	Owner Surrender	2	-0.768	3	-0.267	4	0.209	1	-0.785	1843	4	-0.108	4	0.008	2	-0.524	5	2.233	-2	-1	2	-4
Small Animal	Adopted Unaltered	Owner Surrender	2	-0.65	1	-0.752	3	-0.277	3	-0.398	422	3	-0.126	4	-0.101	3	-0.193	2	-0.599	-1	-3	0	1
Small Animal	Adopted Unaltered	Owner Surrender	2	-0.65	1	-0.752	3	-0.277	3	-0.398	422	3	-0.126	4	-0.101	3	-0.193	2	-0.599	-1	-3	0	1
Small Animal	Adopted	Owner Surrender	1	-0.924	1	-0.652	4	0.193	2	-0.675	752	4	0.13	3	-0.257	2	-0.611	4	0.168	-3	-2	2	-2
Small Animal	Adopted	Owner Surrender	1	-0.924	1	-0.652	4	0.193	2	-0.675	752	4	0.13	3	-0.257	2	-0.611	4	0.168	-3	-2	2	-2
Small Animal	Adopted Unaltered	Owner Surrender	5	1.17	3	-0.134	4	0.474	3	-0.397	458	3	-0.335	1	-0.855	3	-0.229	1	-0.859	2	2	1	2
Small Animal	Adopted Unaltered	Owner Surrender	5	1.17	3	-0.134	4	0.474	3	-0.397	1185	4	0.805	2	-0.43	3	0.022	5	1.199	1	1	1	-2
Small Animal	Adopted Unaltered	Owner Surrender	2	-0.597	5	1.22	4	0.222	4	0.58	524	2	-0.597	5	1.22	4	0.222	4	0.58	0	0	0	0
Small Animal	Adopted	Owner Surrender	2	-0.597	5	1.22	4	0.222	4	0.58	422	1	-0.838	4	-0.006	5	0.909	4	0.074	1	1	-1	0
Small Animal	Adopted	Owner Surrender	4	0.183	1	-0.778	2	-0.681	1	-0.942	1360	4	-0.093	3	-0.362	1	-0.956	5	1.286	0	-2	1	-4
Small Animal	Adopted Unaltered	Owner Surrender	1	-0.813	4	0.183	5	1.506	4	0.316	268	1	-0.842	4	0.224	3	-0.281	3	-0.456	0	0	2	1
Small Animal	Adopted Unaltered	Owner Surrender	1	-0.813	4	0.183	5	1.506	4	0.316	268	1	-0.842	4	0.224	3	-0.281	3	-0.456	0	0	2	1
Small Animal	Adopted Unaltered	Owner Surrender	1	-0.813	4	0.183	5	1.506	4	0.316	598	1	-0.954	1	-0.659	1	-1.575	1	-0.914	0	3	4	3
Small Animal	Adopted Unaltered	Owner Surrender	1	-0.813	4	0.183	5	1.506	4	0.316	598	1	-0.954	1	-0.659	1	-1.575	1	-0.914	0	3	4	3
Small Animal	Adopted	Owner Surrender	5	2.631	3	-0.339	1	-0.913	5	2.98	1058	4	0.172	2	-0.506	1	-1.137	4	0.161	1	1	0	1
Small Animal	Adopted	Owner Surrender	5	2.631	3	-0.339	1	-0.913	5	2.98	1058	4	0.172	2	-0.506	1	-1.137	4	0.161	1	1	0	1
Small Animal	Adopted	Owner Surrender	4	0.024	3	-0.184	1	-0.783	4	0.266	754	3	-0.558	4	-0.063	2	-0.521	1	-0.782	1	-1	-1	3
Small Animal	Adopted	Owner Surrender	2	-0.575	2	-0.61	3	-0.167	4	0.653	578	1	-0.799	4	0.153	1	-1	2	-0.734	1	-2	2	2
Small Animal	Adopted	Owner Surrender	3	-0.557	4	-0.104	5	0.669	5	0.746	533	3	-0.127	5	2.11	4	0.129	5	2.734	0	-1	1	0
Small Animal	Adopted Unaltered	Owner Surrender	3	-0.538	3	-0.146	5	0.628	3	-0.483	397	3	-0.141	4	0.004	5	0.989	5	1.342	0	-1	0	-2
Small Animal	Adopted	Owner Surrender	4	0.212	4	0.056	3	-0.256	4	0.178	2437	2	-0.613	2	-0.46	1	-0.811	4	0.059	2	2	2	0
Small Animal	Adopted Altered	Owner Surrender	1	-0.804	5	0.3	5	1.318	2	-0.604	745	3	-0.119	4	0.022	3	-0.073	3	-0.397	-2	1	2	-1
Small Animal	Adopted Altered	Owner Surrender	1	-0.804	5	0.3	5	1.318	2	-0.604	491	3	-0.419	4	0.137	3	-0.346	3	-0.369	-2	1	2	-1
Small Animal	Adopted Altered	Owner Surrender	1	-0.804	5	0.3	5	1.318	2	-0.604	491	3	-0.419	4	0.137	3	-0.346	3	-0.369	-2	1	2	-1
Small Animal	Adopted Altered	Owner Surrender	1	-0.804	5	0.3	5	1.318	2	-0.604	745	3	-0.119	4	0.022	3	-0.073	3	-0.397	-2	1	2	-1
Small Animal	Adopted	Owner Surrender	3	-0.548	1	-0.825	5	1.8	2	-0.494	717	3	-0.392	5	0.607	5	1.338	5	2.09	0	-4	0	-3
Small Animal	Adopted Altered	Owner Surrender	2	-0.745	2	-0.59	5	1.21	3	-0.369	821	2	-0.768	3	-0.267	4	0.209	1	-0.785	0	-1	1	2
Small Animal	Adopted Altered	Owner Surrender	2	-0.745	2	-0.59	5	1.21	3	-0.369	821	2	-0.768	3	-0.267	4	0.209	1	-0.785	0	-1	1	2
Small Animal	Adopted	Owner Surrender	5	1.006	2	-0.406	3	-0.078	3	-0.465	402	3	-0.208	2	-0.483	2	-0.678	1	-1.004	2	0	1	2
Small Animal	Adopted	Owner Surrender	3	-0.23	1	-0.698	1	-0.833	2	-0.671	426	1	-0.806	5	0.754	5	0.676	1	-1.002	2	-4	-4	1
Small Animal	Adopted Unaltered	Owner Surrender	5	1.006	2	-0.406	3	-0.078	3	-0.465	1017	3	-0.196	2	-0.605	1	-0.917	5	0.951	2	0	2	-2
Small Animal	Adopted Unaltered	Owner Surrender	5	1.006	2	-0.406	3	-0.078	3	-0.465	1017	3	-0.196	2	-0.605	1	-0.917	5	0.951	2	0	2	-2
Small Animal	Adopted Altered	Owner Surrender	4	-0.084	2	-0.583	3	-0.112	2	-0.535	575	5	2.519	4	0.055	3	-0.14	2	-0.659	-1	-2	0	0
Small Animal	Adopted Altered	Owner Surrender	4	-0.084	2	-0.583	3	-0.112	2	-0.535	575	5	2.519	4	0.055	3	-0.14	2	-0.659	-1	-2	0	0
Small Animal	Adopted Altered	Owner Surrender	3	-0.472	5	0.754	5	1.023	4	0.081	477	1	-0.922	4	0.181	5	0.725	3	-0.311	2	1	0	1
Small Animal	Adopted Altered	Owner Surrender	3	-0.472	5	0.754	5	1.023	4	0.081	245	1	-0.774	4	0.187	5	0.767	4	-0.029	2	1	0	0
Small Animal	Adopted Altered	Owner Surrender	2	-0.751	4	0.16	4	0.47	1	-0.875	321	1	-0.819	3	-0.17	5	0.716	1	-0.927	1	1	-1	0
Small Animal	Adopted Altered	Owner Surrender	2	-0.626	1	-0.928	5	0.97	3	-0.148	449	3	-0.327	4	0.239	5	0.759	5	2.288	-1	-3	0	-2
Small Animal	Adopted Altered	Owner Surrender	2	-0.626	1	-0.928	5	0.97	3	-0.148	449	3	-0.327	4	0.239	5	0.759	5	2.288	-1	-3	0	-2
Small Animal	Adopted Altered	Owner Surrender	2	-0.672	3	-0.267	2	-0.489	4	-0.118	399	2	-0.665	3	-0.283	3	-0.068	3	-0.163	0	0	-1	1
Small Animal	Adopted Unaltered	Owner Surrender	4	0.718	4	-0.032	1	-1.296	5	3.405	615	4	0.852	3	-0.197	3	-0.175	2	-0.556	0	1	-2	3
Small Animal	Adopted Offsite(Altered)	Owner Surrender	5	1.061	1	-0.708	2	-0.487	3	-0.436	694	3	-0.139	2	-0.532	3	-0.06	4	0.261	2	-1	-1	-1
Small Animal	Adopted Altered	Owner Surrender	3	-0.4	5	1.066	4	0.216	4	-0.11	1111	5	1.016	1	-1.007	1	-1.339	5	1.787	-2	4	3	-1
Small Animal	Adopted Altered	Owner Surrender	3	-0.4	5	1.066	4	0.216	4	-0.11	1111	5	1.016	1	-1.007	1	-1.339	5	1.787	-2	4	3	-1
Small Animal	Adopted Altered	Owner Surrender	5	1.69	3	-0.311	1	-1.195	4	0.038	575	3	-0.373	3	-0.332	1	-0.921	1	-0.902	2	0	0	3
Small Animal	Adopted Altered	Owner Surrender	2	-0.705	4	-0.045	4	0.215	4	0.645	652	2	-0.766	5	0.867	5	1.614	4	0.351	0	-1	-1	0
Small Animal	Adopted Altered	Owner Surrender	4	0.263	5	1.173	3	0.007	5	2.236	387	3	-0.338	5	1.633	2	-0.446	5	1.145	1	0	1	0
Small Animal	Adopted Altered	Owner Surrender	4	0.263	5	1.173	3	0.007	5	2.236	542	5	1.029	3	-0.269	2	-0.432	4	-0.084	-1	2	1	1
Small Animal	Adopted Altered	Owner Surrender	2	-0.725	3	-0.368	1	-0.833	4	-0.06	511	3	-0.319	3	-0.247	5	0.72	5	2.085	-1	0	-4	-1
Small Animal	Adopted Altered	Owner Surrender	1	-0.817	1	-0.663	3	-0.004	2	-0.541	489	1	-0.848	4	-0.093	5	0.786	1	-0.792	0	-3	-2	1
Small Animal	Adopted Altered	Owner Surrender	1	-0.817	1	-0.663	3	-0.004	2	-0.541	489	1	-0.848	4	-0.093	5	0.786	1	-0.792	0	-3	-2	1
Small Animal	Adopted Altered	Owner Surrender	3	-0.466	5	1.11	4	0.216	4	0.63	556	1	-0.849	3	-0.194	5	0.896	2	-0.727	2	2	-1	2
Small Animal	Adopted Altered	Owner Surrender	3	-0.466	5	1.11	4	0.216	4	0.63	556	1	-0.849	3	-0.194	5	0.896	2	-0.727	2	2	-1	2
Small Animal	Adopted Altered	Owner Surrender	2	-0.611	3	-0.174	1	-1.029	2	-0.595	697	2	-0.761	5	0.284	1	-0.776	3	-0.445	0	-2	0	-1
Small Animal	Adopted Offsite(Altered)	Owner Surrender	2	-0.611	3	-0.174	1	-1.029	2	-0.595	759	2	-0.747	4	0.152	5	0.911	3	-0.416	0	-1	-4	-1
Small Animal	Adopted Altered	Owner Surrender	1	-0.876	2	-0.602	4	0.46	1	-0.959	673	1	-0.819	4	0.027	5	1.627	1	-0.761	0	-2	-1	0
Small Animal	Adopted Altered	Owner Surrender	5	1.15	4	-0.085	2	-0.542	4	0.281	646	3	-0.283	1	-0.895	5	0.564	2	-0.586	2	3	-3	2
Small Animal	Adopted Altered	Owner Surrender	1	-0.786	4	0.226	3	-0.271	2	-0.56	1251	2	-0.687	2	-0.544	1	-0.825	2	-0.553	-1	2	2	0
Small Animal	Adopted Altered	Owner Surrender	1	-0.955	5	2.647	4	0.352	3	-0.459	568	3	-0.43	3	-0.343	5	1.09	2	-0.563	-2	2	-1	1
Small Animal	Adopted Altered	Owner Surrender	1	-0.955	5	2.647	4	0.352	3	-0.459	423	1	-0.953	2	-0.469	4	0.534	4	-0.073	0	3	0	-1
Small Animal	Adopted Altered	Owner Surrender	2	-0.752	4	0.053	5	1.9	1	-1.711	541	3	-0.536	4	-0.016	3	-0.254	5	1.034	-1	0	2	-4
Small Animal	Adopted Altered	Owner Surrender	2	-0.752	4	0.053	5	1.9	1	-1.711	379	1	-0.797	5	0.99	5	0.939	5	1.795	1	-1	0	-4
Small Animal	Adopted Altered	Owner Surrender	2	-0.655	4	0.179	4	0.157	4	0.381	538	1	-0.809	4	0.177	2	-0.456	4	0.34	1	0	2	0
Small Animal	Adopted Altered	Owner Surrender	4	-0.058	2	-0.44	4	0.383	4	0.313	670	2	-0.643	4	-0.005	4	0.18	5	0.888	2	-2	0	-1
Small Animal	Adopted Altered	Owner Surrender	3	-0.299	1	-0.706	1	-1.067	2	-0.509	449	5	1.51	4	0.239	3	-0.167	3	-0.234	-2	-3	-2	-1
Small Animal	Adopted Altered	Owner Surrender	3	-0.299	1	-0.706	1	-1.067	2	-0.509	449	5	1.51	4	0.239	3	-0.167	3	-0.234	-2	-3	-2	-1
Small Animal	Adopted Altered	Owner Surrender	3	-0.386	5	0.409	2	-0.713	4	-0.074	530	1	-0.784	2	-0.491	3	-0.013	1	-1.077	2	3	-1	3
Small Animal	Adopted Altered	Owner Surrender	2	-0.736	2	-0.531	4	0.255	2	-0.73	489	1	-0.848	4	-0.093	5	0.786	1	-0.792	1	-2	-1	1
Small Animal	Adopted Unaltered	Owner Surrender	3	-0.536	3	-0.167	3	-0.002	2	-0.499	476	4	0.406	5	0.446	2	-0.7	5	2.44	-1	-2	1	-3
Small Animal	Adopted Altered	Owner Surrender	3	-0.536	3	-0.167	3	-0.002	2	-0.499	621	2	-0.773	1	-0.696	3	-0.054	1	-1.151	1	2	0	1
Small Animal	Adopted Altered	Owner Surrender	2	-0.736	2	-0.531	4	0.255	2	-0.73	353	2	-0.677	5	0.346	4	0.518	3	-0.417	0	-3	0	-1
Small Animal	Adopted Altered	Owner Surrender	2	-0.736	2	-0.531	4	0.255	2	-0.73	353	2	-0.677	5	0.346	4	0.518	3	-0.417	0	-3	0	-1
Small Animal	Adopted Altered	Owner Surrender	1	-0.817	1	-0.663	3	-0.004	2	-0.541	307	2	-0.578	5	0.482	5	1.245	3	-0.33	-1	-4	-2	-1
Small Animal	Adopted Altered	Owner Surrender	1	-0.817	1	-0.663	3	-0.004	2	-0.541	307	2	-0.578	5	0.482	5	1.245	3	-0.33	-1	-4	-2	-1
Small Animal	Adopted Altered	Owner Surrender	1	-0.817	1	-0.663	3	-0.004	2	-0.541	852	1	-0.783	2	-0.375	5	1.391	5	1.823	0	-1	-2	-3
Small Animal	Adopted Altered	Owner Surrender	4	0.642	2	-0.474	1	-0.983	4	-0.064	603	5	1.836	4	0.231	4	0.169	4	0.106	-1	-2	-3	0
Small Animal	Adopted Altered	Owner Surrender	1	-0.811	4	-0.007	5	1.528	2	-0.548	618	1	-0.78	5	0.426	5	0.614	3	-0.431	0	-1	0	-1
Small Animal	Adopted Altered	Owner Surrender	1	-0.811	4	-0.007	5	1.528	2	-0.548	272	1	-0.871	5	0.369	4	0.504	4	0.375	0	-1	1	-2
Small Animal	Adopted Altered	Owner Surrender	1	-0.811	4	-0.007	5	1.528	2	-0.548	618	1	-0.78	5	0.426	5	0.614	3	-0.431	0	-1	0	-1
Small Animal	Adopted Altered	Owner Surrender	1	-0.811	4	-0.007	5	1.528	2	-0.548	272	1	-0.871	5	0.369	4	0.504	4	0.375	0	-1	1	-2
Small Animal	Adopted Altered	Owner Surrender	1	-0.8	1	-1.04	1	-0.915	1	-0.768	564	4	-0.074	3	-0.206	4	0.18	2	-0.56	-3	-2	-3	-1
Small Animal	Adopted Altered	Owner Surrender	4	0.245	2	-0.456	2	-0.539	2	-0.725	756	4	0.171	2	-0.597	3	-0.229	2	-0.719	0	0	-1	0
Small Animal	Adopted Altered	Owner Surrender	1	-0.873	1	-0.943	5	2.468	3	-0.215	480	3	-0.179	2	-0.476	1	-0.902	3	-0.345	-2	-1	4	0
Small Animal	Adopted Altered	Owner Surrender	3	-0.306	2	-0.384	2	-0.683	1	-0.829	919	3	-0.421	1	-0.976	2	-0.641	2	-0.663	0	1	0	-1
Small Animal	Adopted Altered	Owner Surrender	5	1.661	5	0.6	3	-0.076	5	2.5	4022	4	0.22	1	-0.724	1	-0.963	5	1.534	1	4	2	0
Small Animal	Adopted Altered	Owner Surrender	2	-0.64	5	0.299	5	0.911	4	0.667	410	3	-0.257	2	-0.452	5	0.808	3	-0.305	-1	3	0	1
Small Animal	Adopted Altered	Owner Surrender	3	-0.459	1	-0.719	5	1.807	3	-0.364	482	2	-0.765	3	-0.25	4	0.475	4	0.234	1	-2	1	-1
Small Animal	Adopted Altered	Owner Surrender	3	-0.42	3	-0.302	1	-1.009	2	-0.667	962	3	-0.269	1	-1.046	2	-0.372	2	-0.581	0	2	-1	0
Small Animal	Adopted Altered	Owner Surrender	3	-0.42	3	-0.302	1	-1.009	2	-0.667	962	3	-0.269	1	-1.046	2	-0.372	2	-0.581	0	2	-1	0
Small Animal	Adopted Altered	Owner Surrender	1	-0.873	2	-0.5	1	-0.945	2	-0.701	907	2	-0.745	2	-0.59	5	1.21	3	-0.369	-1	0	-4	-1
Small Animal	Adopted Altered	Owner Surrender	3	-0.143	2	-0.579	5	1.078	4	0.41	510	4	0.861	3	-0.311	2	-0.422	2	-0.551	-1	-1	3	2
Small Animal	Adopted Altered	Owner Surrender	3	-0.143	2	-0.579	5	1.078	4	0.41	510	4	0.861	3	-0.311	2	-0.422	2	-0.551	-1	-1	3	2
Small Animal	Adopted Altered	Owner Surrender	4	0.698	2	-0.514	2	-0.668	1	-1.125	1229	4	0.786	1	-0.642	2	-0.732	2	-0.69	0	1	0	-1
Small Animal	Adopted Altered	Owner Surrender	2	-0.763	3	-0.314	4	0.24	2	-0.611	806	2	-0.693	3	-0.173	3	-0.24	3	-0.297	0	0	1	-1
Small Animal	Adopted Altered	Owner Surrender	2	-0.725	3	-0.368	1	-0.833	4	-0.06	559	2	-0.623	3	-0.182	3	-0.343	3	-0.358	0	0	-2	1
Small Animal	Adopted Altered	Owner Surrender	2	-0.725	3	-0.368	1	-0.833	4	-0.06	559	2	-0.623	3	-0.182	3	-0.343	3	-0.358	0	0	-2	1
Small Animal	Adopted Altered	Owner Surrender	2	-0.725	3	-0.368	1	-0.833	4	-0.06	505	2	-0.681	1	-0.809	2	-0.668	4	0.001	0	2	-1	0
Small Animal	Adopted Altered	Owner Surrender	3	-0.546	4	0.02	5	0.807	5	1.509	1715	3	-0.546	4	0.02	5	0.807	5	1.509	0	0	0	0
Small Animal	Adopted Altered	Owner Surrender	2	-0.629	3	-0.232	1	-0.767	2	-0.697	759	2	-0.747	4	0.152	5	0.911	3	-0.416	0	-1	-4	-1
Small Animal	Adopted Altered	Owner Surrender	3	-0.194	1	-0.736	2	-0.452	2	-0.602	1843	4	-0.108	4	0.008	2	-0.524	5	2.233	-1	-3	0	-3
Small Animal	Adopted Altered	Owner Surrender	2	-0.759	2	-0.603	3	-0.242	2	-0.591	704	3	-0.411	2	-0.408	3	-0.188	5	1.867	-1	0	0	-3
Small Animal	Adopted Altered	Owner Surrender	4	0.573	4	0.141	2	-0.441	2	-0.701	678	5	1.95	4	0.226	3	-0.177	3	-0.291	-1	0	-1	-1
Small Animal	Adopted Altered	Owner Surrender	3	-0.405	4	0.194	2	-0.522	3	-0.47	1951	4	0.405	1	-0.815	2	-0.63	1	-1.172	-1	3	0	2
Small Animal	Adopted Altered	Owner Surrender	3	-0.405	4	0.194	2	-0.522	3	-0.47	1951	4	0.405	1	-0.815	2	-0.63	1	-1.172	-1	3	0	2
Small Animal	Adopted Altered	Owner Surrender	1	-0.927	2	-0.411	3	-0.21	2	-0.514	2213	3	-0.551	2	-0.478	1	-0.865	2	-0.491	-2	0	2	0
Small Animal	Adopted Altered	Owner Surrender	1	-0.927	2	-0.411	3	-0.21	2	-0.514	1067	2	-0.617	3	-0.323	5	0.741	3	-0.329	-1	-1	-2	-1
Small Animal	Adopted Altered	Owner Surrender	3	-0.489	1	-1.002	2	-0.577	1	-0.907	405	4	-0.079	1	-0.894	4	0.322	1	-1.294	-1	0	-2	0
Small Animal	Adopted Altered	Owner Surrender	3	-0.125	5	0.325	1	-1.371	5	1.362	1029	1	-0.958	4	-0.05	1	-0.834	3	-0.291	2	1	0	2
Small Animal	Adopted Altered	Owner Surrender	2	-0.757	1	-0.722	5	1.181	2	-0.608	777	3	-0.548	1	-0.825	5	1.8	2	-0.494	-1	0	0	0
Small Animal	Adopted Altered	Owner Surrender	4	0.249	5	0.283	2	-0.468	5	2.968	372	3	-0.445	3	-0.16	3	-0.225	2	-0.671	1	2	-1	3
Small Animal	Adopted Altered	Owner Surrender	4	0.249	5	0.283	2	-0.468	5	2.968	372	3	-0.445	3	-0.16	3	-0.225	2	-0.671	1	2	-1	3
Small Animal	Adopted Altered	Owner Surrender	3	-0.465	1	-0.695	4	0.229	5	1.081	2408	2	-0.605	2	-0.562	2	-0.482	3	-0.307	1	-1	2	2
Small Animal	Adopted Unaltered	Owner Surrender	2	-0.768	3	-0.233	5	0.631	3	-0.326	413	1	-0.935	2	-0.406	3	-0.01	1	-0.811	1	1	2	2
Small Animal	Adopted Altered	Owner Surrender	4	0.2	4	0.188	1	-0.789	4	0.665	759	2	-0.747	4	0.152	5	0.911	3	-0.416	2	0	-4	1
Small Animal	Adopted Altered	Owner Surrender	4	-0.103	2	-0.444	1	-1.184	4	-0.127	423	3	-0.407	2	-0.438	5	1.394	3	-0.275	1	0	-4	1
Small Animal	Adopted Altered	Owner Surrender	2	-0.639	2	-0.396	2	-0.584	1	-0.847	1947	3	-0.431	2	-0.52	1	-1.351	2	-0.579	-1	0	1	-1
Small Animal	Adopted Altered	Owner Surrender	4	0.185	3	-0.365	1	-0.794	5	1.51	589	5	1.208	5	0.314	4	0.483	2	-0.485	-1	-2	-3	3
Small Animal	Adopted Altered	Owner Surrender	3	-0.366	1	-1.064	5	1.486	5	1.297	463	3	-0.547	4	-0.056	5	2.923	5	2.512	0	-3	0	0
Small Animal	Adopted Altered	Owner Surrender	1	-0.849	3	-0.273	2	-0.511	3	-0.439	452	3	-0.225	5	0.281	2	-0.697	4	0.336	-2	-2	0	-1
Small Animal	Adopted Altered	Owner Surrender	3	-0.533	1	-0.957	1	-1.149	2	-0.565	723	3	-0.513	2	-0.598	3	-0.173	3	-0.403	0	-1	-2	-1
Small Animal	Adopted Altered	Owner Surrender	2	-0.743	5	0.303	1	-1.006	5	1.04	447	2	-0.754	5	0.331	2	-0.621	4	0.54	0	0	-1	1
Small Animal	Adopted Unaltered	Owner Surrender	2	-0.761	2	-0.466	2	-0.477	2	-0.594	576	3	-0.557	3	-0.347	1	-0.799	4	0.221	-1	-1	1	-2
Small Animal	Adopted Unaltered	Owner Surrender	2	-0.761	2	-0.466	2	-0.477	2	-0.594	576	3	-0.557	3	-0.347	1	-0.799	4	0.221	-1	-1	1	-2
Small Animal	Adopted Unaltered	Owner Surrender	2	-0.639	1	-0.918	3	-0.049	1	-1.121	923	1	-0.991	4	0.253	3	0.042	2	-0.546	1	-3	0	-1
Small Animal	Adopted Altered	Owner Surrender	2	-0.639	1	-0.918	3	-0.049	1	-1.121	735	2	-0.751	4	0.143	5	1.1	3	-0.156	0	-3	-2	-2
Small Animal	Adopted Unaltered	Owner Surrender	2	-0.639	1	-0.918	3	-0.049	1	-1.121	923	1	-0.991	4	0.253	3	0.042	2	-0.546	1	-3	0	-1
Small Animal	Adopted Altered	Owner Surrender	2	-0.639	1	-0.918	3	-0.049	1	-1.121	727	1	-0.82	1	-0.675	2	-0.521	1	-1.007	1	0	1	0
Small Animal	Adopted Altered	Owner Surrender	2	-0.639	1	-0.918	3	-0.049	1	-1.121	735	2	-0.751	4	0.143	5	1.1	3	-0.156	0	-3	-2	-2
Small Animal	Adopted Altered	Owner Surrender	2	-0.639	1	-0.918	3	-0.049	1	-1.121	727	1	-0.82	1	-0.675	2	-0.521	1	-1.007	1	0	1	0
Small Animal	Adopted Altered	Owner Surrender	3	-0.22	1	-0.767	2	-0.726	2	-0.678	319	1	-0.936	4	0.217	5	1.927	5	2.505	2	-3	-3	-3
Small Animal	Adopted Altered	Owner Surrender	3	-0.294	2	-0.603	3	-0.332	4	0.405	516	3	-0.475	3	-0.326	1	-0.976	2	-0.594	0	-1	2	2
Small Animal	Adopted Altered	Owner Surrender	3	-0.285	2	-0.502	4	0.207	4	0.067	512	4	0.219	3	-0.173	1	-0.905	2	-0.597	-1	-1	3	2
Small Animal	Adopted Altered	Owner Surrender	2	-0.575	5	0.265	5	1.896	3	-0.172	403	3	-0.241	2	-0.592	1	-0.87	3	-0.316	-1	3	4	0
Small Animal	Adopted Altered	Owner Surrender	2	-0.578	2	-0.528	1	-0.783	2	-0.573	1190	3	-0.15	2	-0.432	1	-0.752	1	-0.814	-1	0	0	1
Small Animal	Adopted Altered	Owner Surrender	1	-0.78	1	-0.699	5	0.938	3	-0.312	670	2	-0.643	4	-0.005	4	0.18	5	0.888	-1	-3	1	-2
Small Animal	Adopted Altered	Owner Surrender	2	-0.568	2	-0.47	1	-0.936	3	-0.357	574	3	-0.467	1	-0.671	5	1.568	5	1.424	-1	1	-4	-2
Small Animal	Adopted Unaltered	Owner Surrender	2	-0.772	5	0.261	4	0.277	4	0.1	361	3	-0.402	4	0.014	4	0.484	3	-0.374	-1	1	0	1
Small Animal	Adopted Altered	Owner Surrender	3	-0.425	5	1.181	4	0.517	4	0.252	541	3	-0.536	4	-0.016	3	-0.254	5	1.034	0	1	1	-1
Small Animal	Adopted Altered	Owner Surrender	4	0.58	4	0.158	4	0.244	5	1.404	495	3	-0.543	3	-0.223	3	-0.028	3	-0.464	1	1	1	2
Small Animal	Adopted Altered	Owner Surrender	4	0.502	2	-0.52	2	-0.705	3	-0.175	489	2	-0.587	1	-0.638	1	-0.922	1	-1.059	2	1	1	2
Small Animal	Adopted Altered	Owner Surrender	2	-0.69	2	-0.494	5	1.25	2	-0.559	513	3	-0.537	5	0.684	4	0.405	5	1.621	-1	-3	1	-3
Small Animal	Adopted Altered	Owner Surrender	2	-0.69	2	-0.494	5	1.25	2	-0.559	513	3	-0.537	5	0.684	4	0.405	5	1.621	-1	-3	1	-3
Small Animal	Adopted Altered	Owner Surrender	2	-0.741	2	-0.428	2	-0.599	2	-0.701	530	1	-0.784	2	-0.491	3	-0.013	1	-1.077	1	0	-1	1
Small Animal	Adopted Altered	Owner Surrender	1	-0.841	4	-0.061	2	-0.453	2	-0.606	338	1	-0.86	5	0.323	5	0.694	1	-1.226	0	-1	-3	1
Small Animal	Adopted Altered	Owner Surrender	4	0.18	5	0.416	2	-0.535	4	0.592	553	4	0.167	5	0.721	3	-0.02	3	-0.202	0	0	-1	1
Small Animal	Adopted Altered	Owner Surrender	4	0.18	5	0.416	2	-0.535	4	0.592	553	4	0.167	5	0.721	3	-0.02	3	-0.202	0	0	-1	1
Small Animal	Adopted Altered	Owner Surrender	2	-0.687	1	-0.626	3	-0.042	2	-0.674	636	3	-0.277	1	-0.648	4	0.309	2	-0.537	-1	0	-1	0
Small Animal	Adopted Unaltered	Owner Surrender	2	-0.761	4	0.003	3	-0.281	2	-0.558	729	3	-0.118	4	0.028	2	-0.737	4	0.014	-1	0	1	-2
Small Animal	Adopted	Owner Surrender	3	-0.285	1	-0.918	5	1.092	2	-0.686	423	5	0.956	1	-0.793	3	-0.184	1	-0.807	-2	0	2	1
Small Animal	Adopted	Owner Surrender	3	-0.285	1	-0.918	5	1.092	2	-0.686	423	5	0.956	1	-0.793	3	-0.184	1	-0.807	-2	0	2	1
Small Animal	Adopted	Owner Surrender	5	2.161	4	-0.034	2	-0.72	5	1.128	3135	4	0.024	1	-0.653	1	-1.324	3	-0.357	1	3	1	2
Small Animal	Adopted	Owner Surrender	5	2.161	4	-0.034	2	-0.72	5	1.128	3135	4	0.024	1	-0.653	1	-1.324	3	-0.357	1	3	1	2
Small Animal	Adopted	Owner Surrender	4	-0.017	2	-0.609	4	0.26	5	1.466	1450	4	0.455	5	0.343	4	0.326	3	-0.267	0	-3	0	2
Small Animal	Adopted	Owner Surrender	4	-0.017	2	-0.609	4	0.26	5	1.466	1450	4	0.455	5	0.343	4	0.326	3	-0.267	0	-3	0	2
Small Animal	Adopted	Owner Surrender	4	0.141	3	-0.259	1	-1.497	5	1.288	469	3	-0.18	3	-0.301	2	-0.697	2	-0.722	1	0	-1	3
Small Animal	Adopted	Owner Surrender	4	0.141	3	-0.259	1	-1.497	5	1.288	469	3	-0.18	3	-0.301	2	-0.697	2	-0.722	1	0	-1	3
Small Animal	Adopted Unaltered	Owner Surrender	1	-0.785	2	-0.618	3	-0.15	4	-0.067	1795	3	-0.496	3	-0.363	2	-0.416	3	-0.222	-2	-1	1	1
Small Animal	Adopted	Owner Surrender	2	-0.684	5	0.302	4	0.489	3	-0.383	637	1	-0.786	2	-0.558	3	-0.184	1	-0.834	1	3	1	2
Small Animal	Adopted	Owner Surrender	2	-0.684	5	0.302	4	0.489	3	-0.383	637	1	-0.786	2	-0.558	3	-0.184	1	-0.834	1	3	1	2
Small Animal	Adopted	Owner Surrender	5	1.211	2	-0.597	4	0.298	1	-0.939	550	3	-0.295	1	-0.746	3	-0.206	1	-0.928	2	1	1	0
Small Animal	Adopted	Owner Surrender	5	1.211	2	-0.597	4	0.298	1	-0.939	550	3	-0.295	1	-0.746	3	-0.206	1	-0.928	2	1	1	0
Small Animal	Adopted	Owner Surrender	1	-0.922	3	-0.291	1	-1.265	4	0.185	328	2	-0.678	5	0.793	3	-0.012	4	0.27	-1	-2	-2	0
Small Animal	Adopted	Owner Surrender	1	-0.922	3	-0.291	1	-1.265	4	0.185	438	1	-0.939	4	0.151	4	0.38	3	-0.289	0	-1	-3	1
Small Animal	Adopted	Owner Surrender	1	-0.922	3	-0.291	1	-1.265	4	0.185	438	1	-0.939	4	0.151	4	0.38	3	-0.289	0	-1	-3	1
Small Animal	Adopted Unaltered	Owner Surrender	1	-0.828	3	-0.29	1	-1.219	1	-0.949	593	3	-0.491	1	-1.15	3	-0.078	1	-0.775	-2	2	-2	0
Small Animal	Adopted	Owner Surrender	1	-0.924	1	-0.652	4	0.193	2	-0.675	435	2	-0.704	5	0.644	5	0.969	3	-0.413	-1	-4	-1	-1
Small Animal	Adopted	Owner Surrender	1	-0.924	1	-0.652	4	0.193	2	-0.675	435	2	-0.704	5	0.644	5	0.969	3	-0.413	-1	-4	-1	-1
Small Animal	Adopted	Owner Surrender	1	-0.924	1	-0.652	4	0.193	2	-0.675	435	2	-0.704	5	0.644	5	0.969	3	-0.413	-1	-4	-1	-1
Small Animal	Adopted	Owner Surrender	1	-0.924	1	-0.652	4	0.193	2	-0.675	435	2	-0.704	5	0.644	5	0.969	3	-0.413	-1	-4	-1	-1
Small Animal	Adopted	Owner Surrender	1	-0.924	1	-0.652	4	0.193	2	-0.675	435	2	-0.704	5	0.644	5	0.969	3	-0.413	-1	-4	-1	-1
Small Animal	Adopted	Owner Surrender	1	-0.924	1	-0.652	4	0.193	2	-0.675	435	2	-0.704	5	0.644	5	0.969	3	-0.413	-1	-4	-1	-1
Small Animal	Adopted Unaltered	Owner Surrender	5	1.17	3	-0.134	4	0.474	3	-0.397	2108	4	0.165	2	-0.609	1	-1.178	5	2.483	1	1	3	-2
Small Animal	Adopted Unaltered	Owner Surrender	5	1.17	3	-0.134	4	0.474	3	-0.397	2108	4	0.165	2	-0.609	1	-1.178	5	2.483	1	1	3	-2
Small Animal	Adopted	Owner Surrender	5	1.813	4	-0.01	4	0.454	1	-0.811	907	2	-0.745	2	-0.59	5	1.21	3	-0.369	3	2	-1	-2
Small Animal	Adopted	Owner Surrender	1	-0.894	4	0.165	4	0.287	3	-0.383	380	1	-0.842	1	-0.622	2	-0.612	1	-0.802	0	3	2	2
Small Animal	Adopted	Owner Surrender	2	-0.649	4	0.13	1	-0.753	3	-0.14	346	4	0.687	4	0.138	3	-0.159	4	0.183	-2	0	-2	-1
Small Animal	Adopted	Owner Surrender	4	0.024	3	-0.184	1	-0.783	4	0.266	1004	5	1.353	3	-0.295	2	-0.562	2	-0.655	-1	0	-1	2
Small Animal	Adopted	Owner Surrender	4	0.024	3	-0.184	1	-0.783	4	0.266	1004	5	1.353	3	-0.295	2	-0.562	2	-0.655	-1	0	-1	2
Small Animal	Adopted	Owner Surrender	3	-0.284	1	-0.733	1	-0.836	4	0.441	1921	2	-0.655	3	-0.294	1	-0.982	4	0.129	1	-2	0	0
Small Animal	Adopted	Owner Surrender	3	-0.284	1	-0.733	1	-0.836	4	0.441	1921	2	-0.655	3	-0.294	1	-0.982	4	0.129	1	-2	0	0
Small Animal	Adopted	Owner Surrender	3	-0.284	1	-0.733	1	-0.836	4	0.441	1607	3	-0.461	3	-0.185	1	-0.97	5	1.193	0	-2	0	-1
Small Animal	Adopted	Owner Surrender	3	-0.284	1	-0.733	1	-0.836	4	0.441	515	3	-0.372	2	-0.373	3	-0.271	3	-0.179	0	-1	-2	1
Small Animal	Adopted	Owner Surrender	3	-0.284	1	-0.733	1	-0.836	4	0.441	382	2	-0.715	3	-0.275	1	-1.054	3	-0.358	1	-2	0	1
Small Animal	Adopted	Owner Surrender	3	-0.284	1	-0.733	1	-0.836	4	0.441	754	3	-0.174	1	-0.92	5	0.754	1	-0.766	0	0	-4	3
Small Animal	Adopted	Owner Surrender	3	-0.284	1	-0.733	1	-0.836	4	0.441	302	2	-0.575	3	-0.127	3	-0.157	4	0.555	1	-2	-2	0
Small Animal	Adopted	Owner Surrender	3	-0.284	1	-0.733	1	-0.836	4	0.441	754	3	-0.174	1	-0.92	5	0.754	1	-0.766	0	0	-4	3
Small Animal	Adopted	Owner Surrender	3	-0.284	1	-0.733	1	-0.836	4	0.441	515	3	-0.372	2	-0.373	3	-0.271	3	-0.179	0	-1	-2	1
Small Animal	Adopted	Owner Surrender	3	-0.284	1	-0.733	1	-0.836	4	0.441	302	2	-0.575	3	-0.127	3	-0.157	4	0.555	1	-2	-2	0
Small Animal	Adopted	Owner Surrender	3	-0.284	1	-0.733	1	-0.836	4	0.441	1349	3	-0.282	3	-0.23	3	-0.262	4	0.146	0	-2	-2	0
Small Animal	Adopted	Owner Surrender	3	-0.284	1	-0.733	1	-0.836	4	0.441	1349	3	-0.282	3	-0.23	3	-0.262	4	0.146	0	-2	-2	0
Small Animal	Adopted	Owner Surrender	2	-0.597	5	1.22	4	0.222	4	0.58	582	1	-0.906	2	-0.512	5	1.293	3	-0.262	1	3	-1	1
Small Animal	Adopted	Owner Surrender	2	-0.597	5	1.22	4	0.222	4	0.58	622	2	-0.682	3	-0.154	5	1.08	5	0.794	0	2	-1	-1
Small Animal	Adopted	Owner Surrender	2	-0.597	5	1.22	4	0.222	4	0.58	622	2	-0.682	3	-0.154	5	1.08	5	0.794	0	2	-1	-1
Small Animal	Adopted	Owner Surrender	3	-0.556	3	-0.149	5	0.862	5	1.924	687	2	-0.735	3	-0.275	3	0.031	5	1.678	1	0	2	0
Small Animal	Adopted Unaltered	Owner Surrender	3	-0.556	3	-0.149	5	0.862	5	1.924	1678	2	-0.697	1	-0.654	3	-0.162	3	-0.423	1	2	2	2
Small Animal	Adopted Unaltered	Owner Surrender	3	-0.556	3	-0.149	5	0.862	5	1.924	340	1	-0.989	2	-0.493	4	0.26	3	-0.2	2	1	1	2
Small Animal	Adopted	Owner Surrender	3	-0.556	3	-0.149	5	0.862	5	1.924	1789	1	-0.779	1	-0.922	1	-1.14	4	-0.116	2	2	4	1
Small Animal	Adopted	Owner Surrender	3	-0.556	3	-0.149	5	0.862	5	1.924	1789	1	-0.779	1	-0.922	1	-1.14	4	-0.116	2	2	4	1
Small Animal	Adopted	Owner Surrender	3	-0.556	3	-0.149	5	0.862	5	1.924	1789	1	-0.779	1	-0.922	1	-1.14	4	-0.116	2	2	4	1
Small Animal	Adopted Unaltered	Owner Surrender	3	-0.556	3	-0.149	5	0.862	5	1.924	480	3	-0.358	5	1.953	5	0.79	5	1.399	0	-2	0	0
Small Animal	Adopted	Owner Surrender	3	-0.556	3	-0.149	5	0.862	5	1.924	687	2	-0.735	3	-0.275	3	0.031	5	1.678	1	0	2	0
Small Animal	Adopted	Owner Surrender	3	-0.556	3	-0.149	5	0.862	5	1.924	485	3	-0.393	5	0.43	2	-0.676	5	1.07	0	-2	3	0
Small Animal	Adopted	Owner Surrender	3	-0.556	3	-0.149	5	0.862	5	1.924	485	3	-0.393	5	0.43	2	-0.676	5	1.07	0	-2	3	0
Small Animal	Adopted	Owner Surrender	3	-0.556	3	-0.149	5	0.862	5	1.924	297	4	-0.08	2	-0.466	1	-1.438	3	-0.194	-1	1	4	2
Small Animal	Adopted	Owner Surrender	3	-0.556	3	-0.149	5	0.862	5	1.924	297	4	-0.08	2	-0.466	1	-1.438	3	-0.194	-1	1	4	2
Small Animal	Adopted Unaltered	Owner Surrender	3	-0.556	3	-0.149	5	0.862	5	1.924	480	3	-0.358	5	1.953	5	0.79	5	1.399	0	-2	0	0
Small Animal	Adopted	Owner Surrender	3	-0.556	3	-0.149	5	0.862	5	1.924	485	3	-0.393	5	0.43	2	-0.676	5	1.07	0	-2	3	0
Small Animal	Adopted	Owner Surrender	3	-0.556	3	-0.149	5	0.862	5	1.924	767	1	-0.774	1	-0.876	5	1.379	3	-0.205	2	2	0	2
Small Animal	Adopted	Owner Surrender	3	-0.556	3	-0.149	5	0.862	5	1.924	767	1	-0.774	1	-0.876	5	1.379	3	-0.205	2	2	0	2
Small Animal	Adopted	Owner Surrender	3	-0.39	2	-0.427	1	-1.177	3	-0.304	1515	4	0.249	5	0.283	2	-0.468	5	2.968	-1	-3	-1	-2
Small Animal	Adopted	Owner Surrender	3	-0.39	2	-0.427	1	-1.177	3	-0.304	1515	4	0.249	5	0.283	2	-0.468	5	2.968	-1	-3	-1	-2
Small Animal	Adopted	Owner Surrender	3	-0.556	3	-0.149	5	0.862	5	1.924	485	3	-0.393	5	0.43	2	-0.676	5	1.07	0	-2	3	0
Small Animal	Adopted Unaltered	Owner Surrender	1	-0.886	5	0.53	4	0.2	5	1.155	483	2	-0.71	5	0.507	3	-0.349	3	-0.412	-1	0	1	2
Small Animal	Adopted	Owner Surrender	2	-0.675	1	-0.757	1	-1.237	4	0.338	394	3	-0.483	2	-0.607	3	-0.346	2	-0.747	-1	-1	-2	2
Small Animal	Adopted	Owner Surrender	2	-0.675	1	-0.757	1	-1.237	4	0.338	394	3	-0.483	2	-0.607	3	-0.346	2	-0.747	-1	-1	-2	2
Small Animal	Adopted Unaltered	Owner Surrender	1	-0.895	4	0.085	4	0.529	3	-0.396	417	1	-0.893	4	0.128	4	0.169	2	-0.573	0	0	0	1
Small Animal	Adopted	Owner Surrender	4	0.102	3	-0.254	2	-0.466	1	-0.781	637	5	1.118	4	0.029	3	0.026	4	-0.092	-1	-1	-1	-3
Small Animal	Adopted	Owner Surrender	4	0.102	3	-0.254	2	-0.466	1	-0.781	637	5	1.118	4	0.029	3	0.026	4	-0.092	-1	-1	-1	-3
Small Animal	Adopted	Owner Surrender	3	-0.286	5	1.714	5	1.143	5	3.386	519	1	-0.804	1	-0.68	1	-1.127	4	0.115	2	4	4	1
Small Animal	Adopted	Owner Surrender	3	-0.286	5	1.714	5	1.143	5	3.386	519	1	-0.804	1	-0.68	1	-1.127	4	0.115	2	4	4	1
Small Animal	Adopted	Owner Surrender	3	-0.286	5	1.714	5	1.143	5	3.386	519	1	-0.804	1	-0.68	1	-1.127	4	0.115	2	4	4	1
Small Animal	Adopted Unaltered	Owner Surrender	4	-0.019	1	-0.66	1	-0.858	5	1.668	1351	4	0.388	5	0.403	4	0.186	5	3.163	0	-4	-3	0
Small Animal	Adopted	Owner Surrender	4	-0.026	2	-0.559	2	-0.492	2	-0.629	1603	4	0.055	2	-0.5	2	-0.644	2	-0.538	0	0	0	0
Small Animal	Adopted	Owner Surrender	4	-0.026	2	-0.559	2	-0.492	2	-0.629	469	3	-0.18	3	-0.301	2	-0.697	2	-0.722	1	-1	0	0
Small Animal	Adopted	Owner Surrender	4	-0.026	2	-0.559	2	-0.492	2	-0.629	469	3	-0.18	3	-0.301	2	-0.697	2	-0.722	1	-1	0	0
Small Animal	Adopted	Owner Surrender	4	-0.026	2	-0.559	2	-0.492	2	-0.629	1603	4	0.055	2	-0.5	2	-0.644	2	-0.538	0	0	0	0
Small Animal	Adopted	Owner Surrender	4	0.01	2	-0.448	1	-1.005	5	2.763	485	4	0.589	3	-0.193	2	-0.414	2	-0.662	0	-1	-1	3
Small Animal	Adopted	Owner Surrender	4	0.01	2	-0.448	1	-1.005	5	2.763	485	4	0.589	3	-0.193	2	-0.414	2	-0.662	0	-1	-1	3
Small Animal	Adopted	Owner Surrender	4	0	1	-0.97	1	-1.367	5	1.661	1305	5	1.41	5	0.27	4	0.382	5	2.202	-1	-4	-3	0
Small Animal	Adopted	Owner Surrender	4	0	1	-0.97	1	-1.367	5	1.661	1305	5	1.41	5	0.27	4	0.382	5	2.202	-1	-4	-3	0
Small Animal	Adopted	Owner Surrender	4	-0.026	2	-0.559	2	-0.492	2	-0.629	1185	4	0.805	2	-0.43	3	0.022	5	1.199	0	0	-1	-3
Small Animal	Adopted	Owner Surrender	4	-0.026	2	-0.559	2	-0.492	2	-0.629	1185	4	0.805	2	-0.43	3	0.022	5	1.199	0	0	-1	-3
Small Animal	Adopted	Owner Surrender	4	-0.026	2	-0.559	2	-0.492	2	-0.629	1185	4	0.805	2	-0.43	3	0.022	5	1.199	0	0	-1	-3
Small Animal	Adopted	Owner Surrender	2	-0.603	2	-0.439	1	-1.76	5	1.757	684	2	-0.749	2	-0.37	4	0.058	3	-0.421	0	0	-3	2
Small Animal	Adopted	Owner Surrender	2	-0.603	2	-0.439	1	-1.76	5	1.757	684	2	-0.749	2	-0.37	4	0.058	3	-0.421	0	0	-3	2
Small Animal	Adopted Unaltered	Owner Surrender	3	-0.557	4	-0.104	5	0.669	5	0.746	757	3	-0.215	5	1.108	3	0.009	5	2.513	0	-1	2	0
Small Animal	Adopted Unaltered	Owner Surrender	3	-0.557	4	-0.104	5	0.669	5	0.746	757	3	-0.215	5	1.108	3	0.009	5	2.513	0	-1	2	0
Small Animal	Adopted	Owner Surrender	4	0.029	5	0.883	2	-0.565	5	2.529	577	2	-0.677	1	-0.638	5	1.94	1	-0.914	2	4	-3	4
Small Animal	Adopted	Owner Surrender	4	0.029	5	0.883	2	-0.565	5	2.529	577	2	-0.677	1	-0.638	5	1.94	1	-0.914	2	4	-3	4
Small Animal	Adopted	Owner Surrender	2	-0.592	1	-1.017	4	0.465	4	-0.024	871	3	-0.153	2	-0.433	1	-0.988	4	0.129	-1	-1	3	0
Small Animal	Adopted	Owner Surrender	2	-0.592	1	-1.017	4	0.465	4	-0.024	719	3	-0.128	5	0.375	4	0.058	5	2.25	-1	-4	0	-1
Small Animal	Adopted	Owner Surrender	3	-0.139	1	-0.699	1	-1.115	3	-0.278	554	3	-0.386	1	-0.749	3	-0.304	3	-0.468	0	0	-2	0
Small Animal	Adopted	Owner Surrender	3	-0.139	1	-0.699	1	-1.115	3	-0.278	554	3	-0.386	1	-0.749	3	-0.304	3	-0.468	0	0	-2	0
Small Animal	Adopted	Owner Surrender	2	-0.568	2	-0.47	1	-0.936	3	-0.357	602	4	0.432	3	-0.134	3	-0.13	4	0.31	-2	-1	-2	-1
Small Animal	Adopted	Owner Surrender	2	-0.607	3	-0.31	3	-0.18	5	2.675	1016	2	-0.718	4	0.146	3	-0.331	5	2.824	0	-1	0	0
Small Animal	Adopted	Owner Surrender	2	-0.607	3	-0.31	3	-0.18	5	2.675	1016	2	-0.718	4	0.146	3	-0.331	5	2.824	0	-1	0	0
Small Animal	Adopted	Owner Surrender	2	-0.619	5	0.511	3	-0.043	3	-0.273	1513	3	-0.427	1	-0.904	1	-0.782	1	-1.078	-1	4	2	2
Small Animal	Adopted	Owner Surrender	2	-0.619	5	0.511	3	-0.043	3	-0.273	1513	3	-0.427	1	-0.904	1	-0.782	1	-1.078	-1	4	2	2
Small Animal	Adopted	Owner Surrender	5	1.137	5	1.525	5	1.971	5	3.713	943	2	-0.752	1	-0.884	1	-1.003	3	-0.309	3	4	4	2
Small Animal	Adopted Unaltered	Owner Surrender	5	1.137	5	1.525	5	1.971	5	3.713	496	1	-0.774	3	-0.142	3	-0.052	3	-0.42	4	2	2	2
Small Animal	Adopted	Owner Surrender	5	1.137	5	1.525	5	1.971	5	3.713	943	2	-0.752	1	-0.884	1	-1.003	3	-0.309	3	4	4	2
Small Animal	Adopted Unaltered	Owner Surrender	5	1.137	5	1.525	5	1.971	5	3.713	496	1	-0.774	3	-0.142	3	-0.052	3	-0.42	4	2	2	2
Small Animal	Adopted	Owner Surrender	5	1.137	5	1.525	5	1.971	5	3.713	784	4	0.73	5	0.327	1	-0.999	5	1.505	1	0	4	0
Small Animal	Adopted	Owner Surrender	5	1.137	5	1.525	5	1.971	5	3.713	784	4	0.73	5	0.327	1	-0.999	5	1.505	1	0	4	0
Small Animal	Adopted	Owner Surrender	5	1.137	5	1.525	5	1.971	5	3.713	2364	3	-0.492	1	-0.812	2	-0.624	1	-0.822	2	4	3	4
Small Animal	Adopted	Owner Surrender	5	1.137	5	1.525	5	1.971	5	3.713	621	2	-0.773	1	-0.696	3	-0.054	1	-1.151	3	4	2	4
Small Animal	Adopted	Owner Surrender	5	1.137	5	1.525	5	1.971	5	3.713	543	3	-0.152	3	-0.366	2	-0.49	3	-0.338	2	2	3	2
Small Animal	Adopted	Owner Surrender	5	1.137	5	1.525	5	1.971	5	3.713	377	2	-0.665	2	-0.477	2	-0.424	2	-0.647	3	3	3	3
Small Animal	Adopted	Owner Surrender	5	1.137	5	1.525	5	1.971	5	3.713	2364	3	-0.492	1	-0.812	2	-0.624	1	-0.822	2	4	3	4
Small Animal	Adopted	Owner Surrender	5	1.137	5	1.525	5	1.971	5	3.713	543	3	-0.152	3	-0.366	2	-0.49	3	-0.338	2	2	3	2
Small Animal	Adopted	Owner Surrender	5	1.137	5	1.525	5	1.971	5	3.713	621	2	-0.773	1	-0.696	3	-0.054	1	-1.151	3	4	2	4
Small Animal	Adopted Unaltered	Owner Surrender	5	1.137	5	1.525	5	1.971	5	3.713	536	5	1.144	2	-0.419	4	0.285	2	-0.537	0	3	1	3
Small Animal	Adopted	Owner Surrender	5	1.137	5	1.525	5	1.971	5	3.713	712	4	-0.062	1	-0.694	2	-0.617	5	0.736	1	4	3	0
Small Animal	Adopted	Owner Surrender	5	1.137	5	1.525	5	1.971	5	3.713	679	5	2.464	5	0.496	4	0.473	2	-0.664	0	0	1	3
Small Animal	Adopted	Owner Surrender	5	1.137	5	1.525	5	1.971	5	3.713	679	5	2.464	5	0.496	4	0.473	2	-0.664	0	0	1	3
Small Animal	Adopted	Owner Surrender	5	1.137	5	1.525	5	1.971	5	3.713	712	4	-0.062	1	-0.694	2	-0.617	5	0.736	1	4	3	0
Small Animal	Adopted	Owner Surrender	5	1.137	5	1.525	5	1.971	5	3.713	800	3	-0.255	4	0.243	2	-0.383	5	3.306	2	1	3	0
Small Animal	Adopted	Owner Surrender	5	1.137	5	1.525	5	1.971	5	3.713	800	3	-0.255	4	0.243	2	-0.383	5	3.306	2	1	3	0
Small Animal	Adopted	Owner Surrender	5	1.137	5	1.525	5	1.971	5	3.713	1055	4	0.473	3	-0.193	1	-1.096	5	2.349	1	2	4	0
Small Animal	Adopted	Owner Surrender	5	1.137	5	1.525	5	1.971	5	3.713	1518	4	0.833	3	-0.142	1	-0.885	3	-0.271	1	2	4	2
Small Animal	Adopted	Owner Surrender	5	1.137	5	1.525	5	1.971	5	3.713	1518	4	0.833	3	-0.142	1	-0.885	3	-0.271	1	2	4	2
Small Animal	Adopted Unaltered	Owner Surrender	5	1.137	5	1.525	5	1.971	5	3.713	384	2	-0.745	4	0.01	2	-0.725	2	-0.642	3	1	3	3
Small Animal	Adopted Unaltered	Owner Surrender	5	1.137	5	1.525	5	1.971	5	3.713	384	2	-0.745	4	0.01	2	-0.725	2	-0.642	3	1	3	3
Small Animal	Adopted	Owner Surrender	5	1.137	5	1.525	5	1.971	5	3.713	593	5	0.917	1	-0.682	3	0.012	2	-0.562	0	4	2	3
Small Animal	Adopted Unaltered	Owner Surrender	5	0.917	1	-0.682	3	0.012	2	-0.562	3922	5	1.629	5	0.256	4	0.372	5	2.144	0	-4	-1	-3
Small Animal	Adopted	Owner Surrender	5	1.137	5	1.525	5	1.971	5	3.713	593	5	0.917	1	-0.682	3	0.012	2	-0.562	0	4	2	3
Small Animal	Adopted Unaltered	Owner Surrender	5	0.917	1	-0.682	3	0.012	2	-0.562	3922	5	1.629	5	0.256	4	0.372	5	2.144	0	-4	-1	-3
Small Animal	Adopted Unaltered	Owner Surrender	5	1.137	5	1.525	5	1.971	5	3.713	671	4	0.589	2	-0.543	1	-1.127	5	1.841	1	3	4	0
Small Animal	Adopted	Owner Surrender	5	1.137	5	1.525	5	1.971	5	3.713	1094	5	1.124	2	-0.577	2	-0.517	1	-0.892	0	3	3	4
Small Animal	Adopted	Owner Surrender	5	1.137	5	1.525	5	1.971	5	3.713	1094	5	1.124	2	-0.577	2	-0.517	1	-0.892	0	3	3	4
Small Animal	Adopted	Owner Surrender	5	1.137	5	1.525	5	1.971	5	3.713	1956	5	1.285	4	0.137	1	-0.895	5	1.724	0	1	4	0
Small Animal	Adopted	Owner Surrender	5	1.137	5	1.525	5	1.971	5	3.713	1956	5	1.285	4	0.137	1	-0.895	5	1.724	0	1	4	0
Small Animal	Adopted	Owner Surrender	5	1.137	5	1.525	5	1.971	5	3.713	1956	5	1.285	4	0.137	1	-0.895	5	1.724	0	1	4	0
Small Animal	Adopted Unaltered	Owner Surrender	5	1.137	5	1.525	5	1.971	5	3.713	637	4	0.274	5	0.46	2	-0.489	4	0.03	1	0	3	1
Small Animal	Adopted Unaltered	Owner Surrender	5	1.137	5	1.525	5	1.971	5	3.713	637	4	0.274	5	0.46	2	-0.489	4	0.03	1	0	3	1
Small Animal	Adopted	Owner Surrender	5	1.413	3	-0.155	1	-0.792	3	-0.343	674	5	1.558	3	-0.13	3	-0.066	2	-0.706	0	0	-2	1
Small Animal	Adopted	Owner Surrender	5	1.413	3	-0.155	1	-0.792	3	-0.343	851	5	2.712	4	0.21	2	-0.378	4	0.376	0	-1	-1	-1
Small Animal	Adopted	Owner Surrender	3	-0.286	5	1.714	5	1.143	5	3.386	613	4	0.173	4	-0.096	4	0.083	4	0.483	-1	1	1	1
Small Animal	Adopted	Owner Surrender	3	-0.286	5	1.714	5	1.143	5	3.386	651	3	-0.231	4	0.069	2	-0.549	5	2.449	0	1	3	0
Small Animal	Adopted	Owner Surrender	3	-0.286	5	1.714	5	1.143	5	3.386	613	4	0.173	4	-0.096	4	0.083	4	0.483	-1	1	1	1
Small Animal	Adopted	Owner Surrender	2	-0.743	5	0.303	1	-1.006	5	1.04	857	3	-0.491	2	-0.476	1	-0.784	4	0.036	-1	3	0	1
Small Animal	Adopted	Owner Surrender	2	-0.743	5	0.303	1	-1.006	5	1.04	857	3	-0.491	2	-0.476	1	-0.784	4	0.036	-1	3	0	1
Small Animal	Adopted	Owner Surrender	1	-0.853	4	-0.059	4	0.286	4	0.122	945	1	-0.783	1	-0.678	5	0.593	1	-0.765	0	3	-1	3
Small Animal	Adopted	Owner Surrender	1	-0.853	4	-0.059	4	0.286	4	0.122	945	1	-0.783	1	-0.678	5	0.593	1	-0.765	0	3	-1	3
Small Animal	Adopted	Owner Surrender	1	-0.853	4	-0.059	4	0.286	4	0.122	945	1	-0.783	1	-0.678	5	0.593	1	-0.765	0	3	-1	3
Small Animal	Adopted	Owner Surrender	3	-0.286	5	1.714	5	1.143	5	3.386	371	1	-1.037	5	0.285	3	-0.099	4	-0.028	2	0	2	1
Small Animal	Adopted	Owner Surrender	3	-0.266	1	-0.661	1	-1.007	2	-0.73	991	2	-0.637	3	-0.302	4	0.151	2	-0.71	1	-2	-3	0
Small Animal	Adopted Unaltered	Owner Surrender	1	-0.785	2	-0.466	1	-0.871	3	-0.2	540	3	-0.373	4	0.001	1	-0.967	3	-0.17	-2	-2	0	0
Small Animal	Adopted Unaltered	Owner Surrender	1	-0.785	2	-0.466	1	-0.871	3	-0.2	540	3	-0.373	4	0.001	1	-0.967	3	-0.17	-2	-2	0	0
Small Animal	Adopted	Owner Surrender	4	0.113	2	-0.516	5	2.016	5	2.255	677	4	0.553	1	-0.709	5	0.904	4	0.396	0	1	0	1
Small Animal	Adopted	Owner Surrender	2	-0.757	3	-0.213	3	-0.22	4	0.052	1370	1	-0.849	3	-0.149	5	1.059	3	-0.451	1	0	-2	1
Small Animal	Adopted	Owner Surrender	5	1.607	4	0.15	1	-0.771	5	2.767	830	3	-0.126	5	0.56	1	-0.98	4	0.657	2	-1	0	1
Small Animal	Adopted	Owner Surrender	5	1.607	4	0.15	1	-0.771	5	2.767	830	3	-0.126	5	0.56	1	-0.98	4	0.657	2	-1	0	1
Small Animal	Adopted	Owner Surrender	5	2.498	4	0.215	4	0.355	4	0.387	711	4	-0.104	2	-0.539	1	-1.202	4	0.396	1	2	3	0
Small Animal	Adopted	Owner Surrender	5	2.498	4	0.215	4	0.355	4	0.387	711	4	-0.104	2	-0.539	1	-1.202	4	0.396	1	2	3	0
Small Animal	Adopted Unaltered	Owner Surrender	5	2.09	3	-0.146	4	0.206	1	-1.02	398	3	-0.317	1	-0.855	2	-0.73	1	-0.829	2	2	2	0
Small Animal	Adopted Unaltered	Owner Surrender	5	2.09	3	-0.146	4	0.206	1	-1.02	398	3	-0.317	1	-0.855	2	-0.73	1	-0.829	2	2	2	0
Small Animal	Adopted Unaltered	Owner Surrender	5	2.057	4	0.099	2	-0.399	3	-0.397	506	2	-0.769	1	-0.672	5	0.581	3	-0.24	3	3	-3	0
Small Animal	Adopted	Owner Surrender	2	-0.569	5	0.453	1	-0.75	4	0.264	1079	2	-0.606	3	-0.139	5	1.066	4	-0.022	0	2	-4	0
Small Animal	Adopted	Owner Surrender	2	-0.569	5	0.453	1	-0.75	4	0.264	1079	2	-0.606	3	-0.139	5	1.066	4	-0.022	0	2	-4	0
Small Animal	Adopted	Owner Surrender	3	-0.383	1	-0.65	3	-0.334	5	2.176	409	1	-0.853	1	-0.831	4	0.387	3	-0.302	2	0	-1	2
Small Animal	Adopted Unaltered	Owner Surrender	2	-0.756	5	0.973	4	0.481	4	0.285	659	2	-0.679	1	-0.936	2	-0.465	2	-0.687	0	4	2	2
Small Animal	Adopted	Owner Surrender	5	1.143	3	-0.219	2	-0.635	3	-0.476	456	4	0.806	2	-0.385	3	-0.07	4	0.274	1	1	-1	-1
Small Animal	Adopted	Owner Surrender	4	0.085	1	-0.7	2	-0.521	1	-0.898	559	3	-0.331	1	-1.056	1	-0.797	4	-0.05	1	0	1	-3
Small Animal	Adopted	Owner Surrender	4	0.085	1	-0.7	2	-0.521	1	-0.898	559	3	-0.331	1	-1.056	1	-0.797	4	-0.05	1	0	1	-3
Small Animal	Adopted	Owner Surrender	3	-0.131	2	-0.455	1	-1.279	4	0.414	768	3	-0.194	3	-0.24	4	0.292	5	1.169	0	-1	-3	-1
Small Animal	Adopted	Owner Surrender	3	-0.131	2	-0.455	1	-1.279	4	0.414	768	3	-0.194	3	-0.24	4	0.292	5	1.169	0	-1	-3	-1
Small Animal	Adopted	Owner Surrender	3	-0.131	2	-0.455	1	-1.279	4	0.414	768	3	-0.194	3	-0.24	4	0.292	5	1.169	0	-1	-3	-1
Small Animal	Adopted	Owner Surrender	1	-0.779	1	-0.857	3	0.029	1	-1.144	466	3	-0.504	3	-0.317	1	-0.785	4	-0.115	-2	-2	2	-3
Small Animal	Adopted	Owner Surrender	1	-0.779	1	-0.857	3	0.029	1	-1.144	498	3	-0.503	2	-0.404	3	-0.349	1	-0.848	-2	-1	0	0
Small Animal	Adopted Unaltered	Owner Surrender	5	2.166	4	-0.072	1	-0.849	4	0.094	587	4	-0.047	2	-0.497	1	-1.559	5	1.427	1	2	0	-1
Small Animal	Adopted	Owner Surrender	1	-0.942	4	-0.066	3	-0.094	1	-0.907	671	1	-0.871	4	0.188	4	0.115	3	-0.357	0	0	-1	-2
Small Animal	Adopted	Owner Surrender	3	-0.543	3	-0.193	5	0.564	4	-0.038	815	3	-0.46	1	-0.632	3	-0.205	1	-1.097	0	2	2	3
Small Animal	Adopted	Owner Surrender	5	1.773	3	-0.364	1	-1.048	4	0.365	438	5	1.501	4	0.225	5	0.659	3	-0.403	0	-1	-4	1
Small Animal	Adopted	Owner Surrender	5	1.744	3	-0.279	3	-0.08	3	-0.35	526	5	2.735	5	0.581	3	-0.016	2	-0.7	0	-2	0	1
Small Animal	Adopted Unaltered	Owner Surrender	3	-0.525	5	0.821	2	-0.702	5	1.454	799	2	-0.742	4	0.208	2	-0.529	3	-0.335	1	1	0	2
Small Animal	Adopted Unaltered	Owner Surrender	3	-0.525	5	0.821	2	-0.702	5	1.454	799	2	-0.742	4	0.208	2	-0.529	3	-0.335	1	1	0	2
Small Animal	Adopted	Owner Surrender	4	0.337	1	-0.704	1	-1.187	3	-0.166	1325	3	-0.148	1	-0.736	1	-0.786	1	-0.842	1	0	0	2
Small Animal	Adopted	Owner Surrender	4	0.337	1	-0.704	1	-1.187	3	-0.166	1325	3	-0.148	1	-0.736	1	-0.786	1	-0.842	1	0	0	2
Small Animal	Adopted	Owner Surrender	4	0.867	5	0.329	2	-0.426	5	1.027	666	4	0.02	2	-0.563	2	-0.71	2	-0.637	0	3	0	3
Small Animal	Adopted	Owner Surrender	4	0.31	4	-0.03	5	0.921	3	-0.469	532	1	-0.97	4	0.139	2	-0.516	3	-0.387	3	0	3	0
Small Animal	Adopted	Owner Surrender	4	0.31	4	-0.03	5	0.921	3	-0.469	532	1	-0.97	4	0.139	2	-0.516	3	-0.387	3	0	3	0
Small Animal	Adopted	Owner Surrender	1	-0.963	4	0.152	2	-0.602	2	-0.678	569	1	-0.907	4	0.201	2	-0.623	1	-0.935	0	0	0	1
Small Animal	Adopted	Owner Surrender	2	-0.706	1	-0.684	4	0.507	1	-0.81	489	2	-0.756	2	-0.406	4	0.089	5	2.035	0	-1	0	-4
Small Animal	Adopted	Owner Surrender	2	-0.706	1	-0.684	4	0.507	1	-0.81	489	2	-0.756	2	-0.406	4	0.089	5	2.035	0	-1	0	-4
Small Animal	Adopted Unaltered	Owner Surrender	5	1.625	5	4.009	5	1.378	5	2.233	707	3	-0.245	2	-0.603	1	-0.869	5	1.23	2	3	4	0
Small Animal	Adopted Unaltered	Owner Surrender	5	1.625	5	4.009	5	1.378	5	2.233	884	5	1.243	3	-0.218	2	-0.567	3	-0.316	0	2	3	2
Small Animal	Adopted Unaltered	Owner Surrender	5	1.625	5	4.009	5	1.378	5	2.233	884	5	1.243	3	-0.218	2	-0.567	3	-0.316	0	2	3	2
Small Animal	Adopted	Owner Surrender	5	1.625	5	4.009	5	1.378	5	2.233	352	4	0.175	4	-0.077	2	-0.57	2	-0.638	1	1	3	3
Small Animal	Adopted Unaltered	Owner Surrender	5	1.625	5	4.009	5	1.378	5	2.233	707	3	-0.245	2	-0.603	1	-0.869	5	1.23	2	3	4	0
Small Animal	Adopted Unaltered	Owner Surrender	5	1.625	5	4.009	5	1.378	5	2.233	884	5	1.243	3	-0.218	2	-0.567	3	-0.316	0	2	3	2
Small Animal	Adopted	Owner Surrender	5	1.625	5	4.009	5	1.378	5	2.233	352	4	0.175	4	-0.077	2	-0.57	2	-0.638	1	1	3	3
Small Animal	Adopted	Owner Surrender	5	1.625	5	4.009	5	1.378	5	2.233	352	4	0.175	4	-0.077	2	-0.57	2	-0.638	1	1	3	3
Small Animal	Adopted	Owner Surrender	2	-0.57	1	-0.691	2	-0.397	4	0.434	569	1	-0.781	3	-0.161	1	-1.009	4	0.279	1	-2	1	0
Small Animal	Adopted	Owner Surrender	2	-0.57	1	-0.691	2	-0.397	4	0.434	569	1	-0.781	3	-0.161	1	-1.009	4	0.279	1	-2	1	0
Small Animal	Adopted	Owner Surrender	1	-0.792	2	-0.475	1	-0.854	1	-1.122	640	4	0.412	3	-0.138	1	-1.166	5	1.169	-3	-1	0	-4
Small Animal	Adopted Unaltered	Owner Surrender	1	-0.792	2	-0.475	1	-0.854	1	-1.122	504	1	-0.821	1	-0.694	2	-0.53	2	-0.7	0	1	-1	-1
Small Animal	Adopted Unaltered	Owner Surrender	1	-0.792	2	-0.475	1	-0.854	1	-1.122	504	1	-0.821	1	-0.694	2	-0.53	2	-0.7	0	1	-1	-1
Small Animal	Adopted	Owner Surrender	1	-0.792	2	-0.475	1	-0.854	1	-1.122	651	3	-0.231	4	0.069	2	-0.549	5	2.449	-2	-2	-1	-4
Small Animal	Adopted	Owner Surrender	1	-0.792	2	-0.475	1	-0.854	1	-1.122	651	3	-0.231	4	0.069	2	-0.549	5	2.449	-2	-2	-1	-4
Small Animal	Adopted	Owner Surrender	1	-0.792	2	-0.475	1	-0.854	1	-1.122	508	2	-0.6	1	-1.229	5	3.795	5	1.158	-1	1	-4	-4
Small Animal	Adopted	Owner Surrender	1	-0.792	2	-0.475	1	-0.854	1	-1.122	508	2	-0.6	1	-1.229	5	3.795	5	1.158	-1	1	-4	-4
Small Animal	Adopted	Owner Surrender	4	0.6	3	-0.329	5	1.566	5	2.295	1006	4	0.195	2	-0.518	1	-1.009	3	-0.174	0	1	4	2
Small Animal	Adopted	Owner Surrender	3	-0.121	1	-0.676	1	-1.352	5	2.255	429	3	-0.32	5	0.282	2	-0.547	3	-0.435	0	-4	-1	2
Small Animal	Adopted	Owner Surrender	5	1.556	4	-0.001	4	0.407	3	-0.28	427	4	0.312	2	-0.612	3	-0.333	2	-0.645	1	2	1	1
Small Animal	Adopted	Owner Surrender	5	1.556	4	-0.001	4	0.407	3	-0.28	384	3	-0.23	1	-0.726	2	-0.672	4	0.184	2	3	2	-1
Small Animal	Adopted	Owner Surrender	5	1.556	4	-0.001	4	0.407	3	-0.28	384	3	-0.23	1	-0.726	2	-0.672	4	0.184	2	3	2	-1
Small Animal	Adopted	Owner Surrender	5	1.556	4	-0.001	4	0.407	3	-0.28	651	3	-0.231	4	0.069	2	-0.549	5	2.449	2	0	2	-2
Small Animal	Adopted	Owner Surrender	5	1.556	4	-0.001	4	0.407	3	-0.28	629	4	-0.001	1	-0.637	1	-1.16	5	1.267	1	3	3	-2
Small Animal	Adopted	Owner Surrender	5	1.556	4	-0.001	4	0.407	3	-0.28	737	4	0.193	1	-0.619	4	0.109	1	-0.915	1	3	0	2
Small Animal	Adopted	Owner Surrender	5	1.556	4	-0.001	4	0.407	3	-0.28	931	3	-0.253	2	-0.464	5	1.434	3	-0.412	2	2	-1	0
Small Animal	Adopted	Owner Surrender	5	1.556	4	-0.001	4	0.407	3	-0.28	1247	4	0.55	4	-0.082	4	0.262	4	0.331	1	0	0	-1
Small Animal	Adopted	Owner Surrender	5	2.195	3	-0.213	4	0.478	3	-0.417	532	3	-0.555	4	0.026	3	-0.132	2	-0.517	2	-1	1	1
Small Animal	Adopted	Owner Surrender	5	2.195	3	-0.213	4	0.478	3	-0.417	455	3	-0.503	1	-0.7	3	-0.104	1	-1.154	2	2	1	2
Small Animal	Adopted	Owner Surrender	5	2.195	3	-0.213	4	0.478	3	-0.417	532	3	-0.555	4	0.026	3	-0.132	2	-0.517	2	-1	1	1
Small Animal	Adopted	Owner Surrender	5	2.195	3	-0.213	4	0.478	3	-0.417	1669	5	2.414	4	0.101	3	0.018	5	1.395	0	-1	1	-2
Small Animal	Adopted	Owner Surrender	5	2.195	3	-0.213	4	0.478	3	-0.417	3313	3	-0.266	1	-0.922	1	-1.164	3	-0.381	2	2	3	0
Small Animal	Adopted	Owner Surrender	5	2.195	3	-0.213	4	0.478	3	-0.417	998	4	0.483	3	-0.265	4	0.206	5	1.104	1	0	0	-2
Small Animal	Adopted	Owner Surrender	5	2.195	3	-0.213	4	0.478	3	-0.417	439	4	0.209	4	0.223	2	-0.545	4	0.69	1	-1	2	-1
Small Animal	Adopted	Owner Surrender	5	2.195	3	-0.213	4	0.478	3	-0.417	439	4	0.209	4	0.223	2	-0.545	4	0.69	1	-1	2	-1
Small Animal	Adopted Unaltered	Owner Surrender	4	-0.034	5	0.533	2	-0.709	4	0.092	336	1	-1.067	4	0.202	1	-1.334	2	-0.539	3	1	1	2
Small Animal	Adopted	Owner Surrender	1	-0.959	4	-0.03	5	2.13	4	0.113	559	2	-0.577	2	-0.453	4	0.511	3	-0.431	-1	2	1	1
Small Animal	Adopted Unaltered	Owner Surrender	1	-0.959	4	-0.03	5	2.13	4	0.113	508	3	-0.557	4	-0.104	5	0.669	5	0.746	-2	0	0	-1
Small Animal	Adopted Unaltered	Owner Surrender	1	-0.959	4	-0.03	5	2.13	4	0.113	508	3	-0.557	4	-0.104	5	0.669	5	0.746	-2	0	0	-1
Small Animal	Adopted Unaltered	Owner Surrender	1	-0.959	4	-0.03	5	2.13	4	0.113	508	3	-0.557	4	-0.104	5	0.669	5	0.746	-2	0	0	-1
Small Animal	Adopted	Owner Surrender	2	-0.691	1	-0.7	2	-0.408	1	-1.298	506	3	-0.428	1	-0.966	4	0.178	1	-0.806	-1	0	-2	0
Small Animal	Adopted	Owner Surrender	2	-0.691	1	-0.7	2	-0.408	1	-1.298	506	3	-0.428	1	-0.966	4	0.178	1	-0.806	-1	0	-2	0
Small Animal	Adopted	Owner Surrender	4	-0.079	4	0.096	1	-0.881	5	1.301	774	5	1.185	5	2.194	3	-0.093	5	2.198	-1	-1	-2	0
Small Animal	Adopted	Owner Surrender	4	-0.079	4	0.096	1	-0.881	5	1.301	5311	5	1.078	2	-0.608	2	-0.556	5	1.399	-1	2	-1	0
Small Animal	Adopted	Owner Surrender	4	-0.079	4	0.096	1	-0.881	5	1.301	5311	5	1.078	2	-0.608	2	-0.556	5	1.399	-1	2	-1	0
Small Animal	Adopted	Owner Surrender	5	1.137	5	1.525	5	1.971	5	3.713	799	5	1.556	4	-0.001	4	0.407	3	-0.28	0	1	1	2
Small Animal	Adopted Unaltered	Owner Surrender	5	1.137	5	1.525	5	1.971	5	3.713	682	3	-0.479	4	0.134	1	-1.261	5	1.721	2	1	4	0
Small Animal	Adopted Unaltered	Owner Surrender	5	1.137	5	1.525	5	1.971	5	3.713	682	3	-0.479	4	0.134	1	-1.261	5	1.721	2	1	4	0
Small Animal	Adopted	Owner Surrender	5	1.137	5	1.525	5	1.971	5	3.713	799	5	1.556	4	-0.001	4	0.407	3	-0.28	0	1	1	2
Small Animal	Adopted	Owner Surrender	5	1.137	5	1.525	5	1.971	5	3.713	480	3	-0.179	2	-0.476	1	-0.902	3	-0.345	2	3	4	2
Small Animal	Adopted	Owner Surrender	5	1.137	5	1.525	5	1.971	5	3.713	1282	4	0.258	2	-0.512	1	-1.004	5	1.093	1	3	4	0
Small Animal	Adopted	Owner Surrender	5	1.137	5	1.525	5	1.971	5	3.713	1282	4	0.258	2	-0.512	1	-1.004	5	1.093	1	3	4	0
Small Animal	Adopted	Owner Surrender	5	1.137	5	1.525	5	1.971	5	3.713	1282	4	0.258	2	-0.512	1	-1.004	5	1.093	1	3	4	0
Small Animal	Adopted	Owner Surrender	5	1.137	5	1.525	5	1.971	5	3.713	478	3	-0.336	2	-0.422	1	-0.841	3	-0.236	2	3	4	2
Small Animal	Adopted	Owner Surrender	5	1.137	5	1.525	5	1.971	5	3.713	480	3	-0.179	2	-0.476	1	-0.902	3	-0.345	2	3	4	2
Small Animal	Adopted	Owner Surrender	5	1.137	5	1.525	5	1.971	5	3.713	480	3	-0.179	2	-0.476	1	-0.902	3	-0.345	2	3	4	2
Small Animal	Adopted	Owner Surrender	5	1.137	5	1.525	5	1.971	5	3.713	478	3	-0.336	2	-0.422	1	-0.841	3	-0.236	2	3	4	2
Small Animal	Adopted	Owner Surrender	5	1.137	5	1.525	5	1.971	5	3.713	480	3	-0.179	2	-0.476	1	-0.902	3	-0.345	2	3	4	2
Small Animal	Adopted	Owner Surrender	5	1.137	5	1.525	5	1.971	5	3.713	625	4	0.744	4	-0.011	2	-0.598	3	-0.239	1	1	3	2
Small Animal	Adopted	Owner Surrender	5	1.137	5	1.525	5	1.971	5	3.713	600	4	0.482	4	0.187	1	-0.745	3	-0.376	1	1	4	2
Small Animal	Adopted	Owner Surrender	5	1.137	5	1.525	5	1.971	5	3.713	600	4	0.482	4	0.187	1	-0.745	3	-0.376	1	1	4	2
Small Animal	Adopted Unaltered	Owner Surrender	5	1.137	5	1.525	5	1.971	5	3.713	494	4	0.019	1	-0.834	1	-0.78	1	-0.862	1	4	4	4
Small Animal	Adopted	Owner Surrender	5	1.137	5	1.525	5	1.971	5	3.713	749	4	0.389	2	-0.549	1	-0.983	5	1.132	1	3	4	0
Small Animal	Adopted	Owner Surrender	5	1.137	5	1.525	5	1.971	5	3.713	1411	4	0.234	4	-0.018	3	-0.065	4	-0.117	1	1	2	1
Small Animal	Adopted Unaltered	Owner Surrender	5	1.137	5	1.525	5	1.971	5	3.713	866	4	0.34	4	0.043	1	-0.923	5	1.719	1	1	4	0
Small Animal	Adopted Unaltered	Owner Surrender	5	1.137	5	1.525	5	1.971	5	3.713	494	4	0.019	1	-0.834	1	-0.78	1	-0.862	1	4	4	4
Small Animal	Adopted Unaltered	Owner Surrender	5	1.137	5	1.525	5	1.971	5	3.713	866	4	0.34	4	0.043	1	-0.923	5	1.719	1	1	4	0
Small Animal	Adopted Unaltered	Owner Surrender	5	1.137	5	1.525	5	1.971	5	3.713	601	3	-0.177	4	0.247	1	-0.931	4	0.112	2	1	4	1
Small Animal	Adopted Unaltered	Owner Surrender	5	1.137	5	1.525	5	1.971	5	3.713	601	3	-0.177	4	0.247	1	-0.931	4	0.112	2	1	4	1
Small Animal	Adopted Unaltered	Owner Surrender	5	1.137	5	1.525	5	1.971	5	3.713	601	3	-0.177	4	0.247	1	-0.931	4	0.112	2	1	4	1
Small Animal	Adopted Unaltered	Owner Surrender	5	1.137	5	1.525	5	1.971	5	3.713	1789	5	0.973	3	-0.319	1	-0.754	2	-0.668	0	2	4	3
Small Animal	Adopted	Owner Surrender	1	-0.836	5	0.652	1	-1.078	4	0.602	741	2	-0.765	2	-0.487	2	-0.73	1	-0.801	-1	3	-1	3
Small Animal	Adopted	Owner Surrender	5	1.137	5	1.525	5	1.971	5	3.713	1524	4	0.6	3	-0.345	2	-0.567	4	0.19	1	2	3	1
Small Animal	Adopted	Owner Surrender	2	-0.61	3	-0.311	5	0.696	3	-0.201	487	3	-0.433	3	-0.207	2	-0.504	2	-0.668	-1	0	3	1
Small Animal	Adopted	Owner Surrender	2	-0.59	2	-0.419	5	3.053	4	0.147	454	1	-0.912	3	-0.189	3	-0.005	1	-0.754	1	-1	2	3
Small Animal	Adopted	Owner Surrender	2	-0.59	2	-0.419	5	3.053	4	0.147	454	1	-0.912	3	-0.189	3	-0.005	1	-0.754	1	-1	2	3
Small Animal	Adopted	Owner Surrender	3	-0.481	4	0	3	-0.083	5	0.799	536	2	-0.711	4	-0.106	1	-1.005	4	0.375	1	0	2	1
Small Animal	Adopted	Owner Surrender	3	-0.481	4	0	3	-0.083	5	0.799	536	2	-0.711	4	-0.106	1	-1.005	4	0.375	1	0	2	1
Small Animal	Adopted	Owner Surrender	3	-0.517	4	-0.02	2	-0.45	4	0.574	653	2	-0.577	2	-0.417	2	-0.359	5	0.903	1	2	0	-1
Small Animal	Adopted	Owner Surrender	5	1.442	5	0.416	3	-0.012	4	-0.114	774	5	1.185	5	2.194	3	-0.093	5	2.198	0	0	0	-1
Small Animal	Adopted	Owner Surrender	4	0.785	1	-0.673	2	-0.737	2	-0.641	439	4	0.245	2	-0.482	2	-0.399	1	-1.255	0	-1	0	1
Small Animal	Adopted	Owner Surrender	4	0.785	1	-0.673	2	-0.737	2	-0.641	439	4	0.245	2	-0.482	2	-0.399	1	-1.255	0	-1	0	1
Small Animal	Adopted	Owner Surrender	4	0.785	1	-0.673	2	-0.737	2	-0.641	1035	5	2.672	2	-0.394	2	-0.626	4	0.256	-1	-1	0	-2
Small Animal	Adopted	Owner Surrender	4	0.785	1	-0.673	2	-0.737	2	-0.641	1035	5	2.672	2	-0.394	2	-0.626	4	0.256	-1	-1	0	-2
Small Animal	Adopted	Owner Surrender	4	0.785	1	-0.673	2	-0.737	2	-0.641	620	3	-0.4	2	-0.372	3	-0.116	1	-0.874	1	-1	-1	1
Small Animal	Adopted	Owner Surrender	4	0.785	1	-0.673	2	-0.737	2	-0.641	620	3	-0.4	2	-0.372	3	-0.116	1	-0.874	1	-1	-1	1
Small Animal	Adopted	Owner Surrender	4	0.785	1	-0.673	2	-0.737	2	-0.641	337	4	0.726	1	-0.869	4	0.505	1	-0.756	0	0	-2	1
Small Animal	Adopted	Owner Surrender	4	0.785	1	-0.673	2	-0.737	2	-0.641	337	4	0.726	1	-0.869	4	0.505	1	-0.756	0	0	-2	1
Small Animal	Adopted	Owner Surrender	5	2.028	5	0.586	4	0.167	5	0.895	600	5	1.075	4	-0.085	1	-1.326	4	0.37	0	1	3	1
Small Animal	Adopted Unaltered	Owner Surrender	3	-0.129	1	-0.831	1	-1.048	2	-0.651	626	3	-0.351	4	0.179	2	-0.476	4	0.227	0	-3	-1	-2
Small Animal	Adopted	Owner Surrender	5	1.075	2	-0.512	1	-1.137	5	3.118	505	1	-0.807	5	0.964	3	-0.191	3	-0.216	4	-3	-2	2
Small Animal	Adopted	Owner Surrender	5	1.075	2	-0.512	1	-1.137	5	3.118	247	5	1.075	2	-0.512	1	-1.137	5	3.118	0	0	0	0
Small Animal	Adopted	Owner Surrender	5	1.075	2	-0.512	1	-1.137	5	3.118	247	5	1.075	2	-0.512	1	-1.137	5	3.118	0	0	0	0
Small Animal	Adopted	Owner Surrender	5	1.075	2	-0.512	1	-1.137	5	3.118	505	1	-0.807	5	0.964	3	-0.191	3	-0.216	4	-3	-2	2
Small Animal	Adopted	Owner Surrender	2	-0.616	1	-1	1	-0.859	3	-0.459	1095	2	-0.632	1	-0.867	4	0.503	4	0.634	0	0	-3	-1
Small Animal	Adopted	Owner Surrender	2	-0.584	1	-0.768	1	-0.909	1	-0.827	659	3	-0.524	5	0.344	2	-0.602	4	0.326	-1	-4	-1	-3
Small Animal	Adopted	Owner Surrender	2	-0.584	1	-0.768	1	-0.909	1	-0.827	659	3	-0.524	5	0.344	2	-0.602	4	0.326	-1	-4	-1	-3
Small Animal	Adopted	Owner Surrender	2	-0.716	1	-1.011	5	2.445	3	-0.426	478	1	-0.861	3	-0.304	2	-0.392	3	-0.426	1	-2	3	0
Small Animal	Adopted	Owner Surrender	2	-0.716	1	-1.011	5	2.445	3	-0.426	563	3	-0.424	2	-0.412	1	-1.094	5	1.558	-1	-1	4	-2
Small Animal	Adopted	Owner Surrender	2	-0.715	3	-0.275	1	-1.054	3	-0.358	346	3	-0.45	4	0.085	1	-1.257	5	2.803	-1	-1	0	-2
Small Animal	Adopted	Owner Surrender	1	-0.783	2	-0.375	5	1.391	5	1.823	549	4	-0.054	5	0.372	2	-0.625	5	1.943	-3	-3	3	0
Small Animal	Adopted	Owner Surrender	1	-0.783	2	-0.375	5	1.391	5	1.823	549	4	-0.054	5	0.372	2	-0.625	5	1.943	-3	-3	3	0
Small Animal	Adopted Unaltered	Owner Surrender	3	-0.194	1	-0.736	2	-0.452	2	-0.602	579	5	0.936	3	-0.351	2	-0.633	2	-0.514	-2	-2	0	0
Small Animal	Adopted	Owner Surrender	2	-0.67	2	-0.543	1	-0.745	4	-0.08	442	1	-0.916	3	-0.312	5	0.604	2	-0.587	1	-1	-4	2
Small Animal	Adopted	Owner Surrender	2	-0.67	2	-0.543	1	-0.745	4	-0.08	745	1	-0.89	3	-0.23	3	-0.094	4	-0.045	1	-1	-2	0
Small Animal	Adopted	Owner Surrender	4	0.088	1	-1.095	1	-1.001	5	1.411	875	5	1.263	4	0.143	2	-0.689	4	0.219	-1	-3	-1	1
Small Animal	Adopted	Owner Surrender	4	0.088	1	-1.095	1	-1.001	5	1.411	875	5	1.263	4	0.143	2	-0.689	4	0.219	-1	-3	-1	1
Small Animal	Adopted	Owner Surrender	2	-0.63	2	-0.425	4	0.386	4	0.644	888	4	0.076	4	0.055	1	-1.347	5	1.538	-2	-2	3	-1
Small Animal	Adopted	Owner Surrender	2	-0.678	5	0.793	3	-0.012	4	0.27	695	3	-0.539	4	-0.037	5	0.704	4	0.11	-1	1	-2	0
Small Animal	Adopted	Owner Surrender	2	-0.678	5	0.793	3	-0.012	4	0.27	695	3	-0.539	4	-0.037	5	0.704	4	0.11	-1	1	-2	0
Small Animal	Adopted	Owner Surrender	3	-0.502	2	-0.546	1	-1.352	4	0.021	3665	2	-0.616	1	-1	1	-0.859	3	-0.459	1	1	0	1
Small Animal	Adopted	Owner Surrender	1	-0.784	2	-0.491	3	-0.013	1	-1.077	4707	3	-0.129	1	-0.693	1	-1.21	4	0.659	-2	1	2	-3
Small Animal	Adopted	Owner Surrender	2	-0.594	3	-0.144	3	-0.083	5	0.757	662	3	-0.259	1	-0.729	2	-0.599	1	-0.836	-1	2	1	4
Small Animal	Adopted	Owner Surrender	2	-0.594	3	-0.144	3	-0.083	5	0.757	662	3	-0.259	1	-0.729	2	-0.599	1	-0.836	-1	2	1	4
Small Animal	Adopted	Owner Surrender	1	-0.842	5	1.374	5	1.293	2	-0.651	894	2	-0.714	2	-0.532	4	0.106	1	-0.869	-1	3	1	1
Small Animal	Adopted	Owner Surrender	1	-0.842	5	1.374	5	1.293	2	-0.651	894	2	-0.714	2	-0.532	4	0.106	1	-0.869	-1	3	1	1
Small Animal	Adopted	Owner Surrender	2	-0.73	3	-0.247	2	-0.428	1	-0.807	1669	5	2.414	4	0.101	3	0.018	5	1.395	-3	-1	-1	-4
Small Animal	Adopted Unaltered	Owner Surrender	4	0.613	2	-0.574	3	-0.314	1	-0.962	470	2	-0.773	1	-0.884	2	-0.481	1	-0.824	2	1	1	0
Small Animal	Adopted Unaltered	Owner Surrender	1	-0.957	3	-0.229	1	-0.823	3	-0.411	799	2	-0.742	4	0.208	2	-0.529	3	-0.335	-1	-1	-1	0
Small Animal	Adopted	Owner Surrender	3	-0.543	3	-0.223	3	-0.028	3	-0.464	816	3	-0.396	2	-0.429	5	0.572	3	-0.37	0	1	-2	0
Small Animal	Adopted	Owner Surrender	1	-0.784	2	-0.432	1	-0.851	2	-0.538	934	3	-0.524	2	-0.402	2	-0.669	4	0.471	-2	0	-1	-2
Small Animal	Adopted	Owner Surrender	1	-0.784	2	-0.432	1	-0.851	2	-0.538	934	3	-0.524	2	-0.402	2	-0.669	4	0.471	-2	0	-1	-2
Small Animal	Adopted	Owner Surrender	3	-0.221	2	-0.391	1	-1.182	4	0.646	2364	3	-0.492	1	-0.812	2	-0.624	1	-0.822	0	1	-1	3
Small Animal	Adopted	Owner Surrender	3	-0.221	2	-0.391	1	-1.182	4	0.646	2364	3	-0.492	1	-0.812	2	-0.624	1	-0.822	0	1	-1	3
Small Animal	Adopted Altered	Owner Surrender	1	-0.865	2	-0.535	3	-0.177	1	-1.201	1087	1	-0.856	2	-0.532	4	0.501	4	0.603	0	0	-1	-3
Small Animal	Adopted Altered	Owner Surrender	1	-0.865	2	-0.535	3	-0.177	1	-1.201	1087	1	-0.856	2	-0.532	4	0.501	4	0.603	0	0	-1	-3
Small Animal	Adopted	Owner Surrender	2	-0.666	3	-0.25	2	-0.72	3	-0.179	450	2	-0.656	5	0.972	3	0.03	4	0.269	0	-2	-1	-1
Small Animal	Adopted	Owner Surrender	1	-0.8	1	-1.04	1	-0.915	1	-0.768	679	1	-0.783	2	-0.58	2	-0.678	2	-0.495	0	-1	-1	-1
Small Animal	Adopted	Owner Surrender	1	-0.8	1	-1.04	1	-0.915	1	-0.768	679	1	-0.783	2	-0.58	2	-0.678	2	-0.495	0	-1	-1	-1
Small Animal	Adopted	Owner Surrender	1	-0.828	2	-0.417	5	0.687	2	-0.718	770	2	-0.638	3	-0.286	3	-0.187	5	1.513	-1	-1	2	-3
Small Animal	Adopted	Owner Surrender	1	-0.828	2	-0.417	5	0.687	2	-0.718	1033	3	-0.359	4	0.245	4	0.448	3	-0.216	-2	-2	1	-1
Small Animal	Adopted	Owner Surrender	1	-0.828	2	-0.417	5	0.687	2	-0.718	450	2	-0.629	4	0.173	3	-0.323	4	0.196	-1	-2	2	-2
Small Animal	Adopted	Owner Surrender	1	-0.828	2	-0.417	5	0.687	2	-0.718	1033	3	-0.359	4	0.245	4	0.448	3	-0.216	-2	-2	1	-1
Small Animal	Adopted	Owner Surrender	1	-0.828	2	-0.417	5	0.687	2	-0.718	1033	3	-0.359	4	0.245	4	0.448	3	-0.216	-2	-2	1	-1
Small Animal	Adopted Unaltered	Owner Surrender	3	-0.489	3	-0.168	1	-1.036	4	-0.113	479	2	-0.651	5	0.619	1	-1.093	4	0.53	1	-2	0	0
Small Animal	Adopted Unaltered	Owner Surrender	3	-0.489	3	-0.168	1	-1.036	4	-0.113	479	2	-0.651	5	0.619	1	-1.093	4	0.53	1	-2	0	0
Small Animal	Adopted Unaltered	Owner Surrender	3	-0.299	2	-0.452	4	0.421	5	0.801	496	1	-0.774	3	-0.142	3	-0.052	3	-0.42	2	-1	1	2
Small Animal	Adopted Unaltered	Owner Surrender	3	-0.299	2	-0.452	4	0.421	5	0.801	496	1	-0.774	3	-0.142	3	-0.052	3	-0.42	2	-1	1	2
Small Animal	Adopted	Owner Surrender	3	-0.464	2	-0.382	2	-0.469	5	0.972	631	4	0.068	3	-0.186	4	0.342	1	-0.771	-1	-1	-2	4
Small Animal	Adopted	Owner Surrender	3	-0.464	2	-0.382	2	-0.469	5	0.972	631	4	0.068	3	-0.186	4	0.342	1	-0.771	-1	-1	-2	4
Small Animal	Adopted Unaltered	Owner Surrender	4	0.407	3	-0.213	2	-0.577	3	-0.416	1796	3	-0.35	1	-0.683	2	-0.685	4	-0.09	1	2	0	-1
Small Animal	Adopted Unaltered	Owner Surrender	4	0.407	3	-0.213	2	-0.577	3	-0.416	1796	3	-0.35	1	-0.683	2	-0.685	4	-0.09	1	2	0	-1
Small Animal	Adopted Unaltered	Owner Surrender	1	-0.869	5	0.662	3	-0.107	4	-0.07	949	3	-0.516	5	0.311	3	-0.126	5	1.776	-2	0	0	-1
Small Animal	Adopted	Owner Surrender	2	-0.643	1	-0.698	3	-0.063	1	-0.847	769	2	-0.566	4	0.208	1	-0.999	3	-0.247	0	-3	2	-2
Small Animal	Adopted	Owner Surrender	2	-0.643	1	-0.698	3	-0.063	1	-0.847	769	2	-0.566	4	0.208	1	-0.999	3	-0.247	0	-3	2	-2
Small Animal	Adopted	Owner Surrender	4	0.352	5	1.487	5	1.443	5	3.254	656	3	-0.195	2	-0.494	5	0.613	5	2.285	1	3	0	0
Small Animal	Adopted	Owner Surrender	4	0.352	5	1.487	5	1.443	5	3.254	215	3	-0.495	5	2.067	5	4.162	5	3.823	1	0	0	0
Small Animal	Adopted	Owner Surrender	4	0.352	5	1.487	5	1.443	5	3.254	656	3	-0.195	2	-0.494	5	0.613	5	2.285	1	3	0	0
Small Animal	Adopted	Owner Surrender	4	0.352	5	1.487	5	1.443	5	3.254	215	3	-0.495	5	2.067	5	4.162	5	3.823	1	0	0	0
Small Animal	Adopted Unaltered	Owner Surrender	4	0.352	5	1.487	5	1.443	5	3.254	682	3	-0.31	1	-0.887	1	-0.769	5	1.034	1	4	4	0
Small Animal	Adopted	Owner Surrender	4	0.352	5	1.487	5	1.443	5	3.254	381	4	0.345	2	-0.498	1	-0.811	5	0.881	0	3	4	0
Small Animal	Adopted	Owner Surrender	4	0.352	5	1.487	5	1.443	5	3.254	977	3	-0.16	2	-0.486	3	-0.105	5	2.684	1	3	2	0
Small Animal	Adopted	Owner Surrender	1	-0.861	3	-0.239	3	-0.028	1	-1.026	819	1	-0.815	2	-0.609	1	-1.129	5	1.034	0	1	2	-4
Small Animal	Adopted	Owner Surrender	1	-0.861	3	-0.239	3	-0.028	1	-1.026	819	1	-0.815	2	-0.609	1	-1.129	5	1.034	0	1	2	-4
Small Animal	Adopted	Owner Surrender	2	-0.57	1	-0.691	2	-0.397	4	0.434	656	1	-0.804	1	-0.947	3	-0.278	2	-0.665	1	0	-1	2
Small Animal	Adopted Unaltered	Owner Surrender	4	0.592	1	-0.686	3	-0.164	2	-0.741	832	5	1.523	5	0.253	5	1.956	5	1.583	-1	-4	-2	-3
Small Animal	Adopted	Owner Surrender	3	-0.559	3	-0.369	2	-0.604	3	-0.305	532	1	-0.805	1	-0.83	1	-1.221	1	-0.942	2	2	1	2
Small Animal	Adopted	Owner Surrender	3	-0.552	2	-0.523	5	0.607	1	-1.047	681	2	-0.75	4	0.211	2	-0.456	4	0.046	1	-2	3	-3
Small Animal	Adopted	Owner Surrender	3	-0.552	2	-0.523	5	0.607	1	-1.047	681	2	-0.75	4	0.211	2	-0.456	4	0.046	1	-2	3	-3
Small Animal	Adopted	Owner Surrender	2	-0.637	3	-0.302	4	0.151	2	-0.71	1409	3	-0.46	2	-0.432	1	-1.34	3	-0.386	-1	1	3	-1
Small Animal	Adopted	Owner Surrender	2	-0.637	3	-0.302	4	0.151	2	-0.71	1409	3	-0.46	2	-0.432	1	-1.34	3	-0.386	-1	1	3	-1
Small Animal	Adopted	Owner Surrender	4	0.212	4	0.056	3	-0.256	4	0.178	474	2	-0.711	4	0.101	3	-0.319	4	0.19	2	0	0	0
Small Animal	Adopted	Owner Surrender	4	0.212	4	0.056	3	-0.256	4	0.178	474	2	-0.711	4	0.101	3	-0.319	4	0.19	2	0	0	0
Small Animal	Adopted	Owner Surrender	4	0.212	4	0.056	3	-0.256	4	0.178	474	2	-0.711	4	0.101	3	-0.319	4	0.19	2	0	0	0
Small Animal	Adopted	Owner Surrender	5	1.037	5	0.385	1	-1.265	5	2.04	809	3	-0.256	1	-0.857	1	-1.63	3	-0.337	2	4	0	2
Small Animal	Adopted	Owner Surrender	5	1.037	5	0.385	1	-1.265	5	2.04	809	3	-0.256	1	-0.857	1	-1.63	3	-0.337	2	4	0	2
Small Animal	Adopted	Owner Surrender	5	1.982	4	-0.084	3	-0.007	2	-0.669	964	4	0.684	1	-0.717	1	-0.804	4	0.388	1	3	2	-2
Small Animal	Adopted	Owner Surrender	5	1.982	4	-0.084	3	-0.007	2	-0.669	593	4	-0.026	1	-0.916	3	-0.015	2	-0.522	1	3	0	0
Small Animal	Adopted	Owner Surrender	5	1.982	4	-0.084	3	-0.007	2	-0.669	964	4	0.684	1	-0.717	1	-0.804	4	0.388	1	3	2	-2
Small Animal	Adopted	Owner Surrender	5	1.982	4	-0.084	3	-0.007	2	-0.669	593	4	-0.026	1	-0.916	3	-0.015	2	-0.522	1	3	0	0
Small Animal	Adopted	Owner Surrender	3	-0.407	5	0.509	2	-0.374	3	-0.305	651	3	-0.231	4	0.069	2	-0.549	5	2.449	0	1	0	-2
Small Animal	Adopted	Owner Surrender	3	-0.194	2	-0.402	4	0.343	5	2.602	426	1	-0.785	2	-0.618	3	-0.15	4	-0.067	2	0	1	1
Small Animal	Adopted	Owner Surrender	3	-0.194	2	-0.402	4	0.343	5	2.602	543	3	-0.454	1	-0.948	3	-0.231	3	-0.244	0	1	1	2
Small Animal	Adopted	Owner Surrender	3	-0.194	2	-0.402	4	0.343	5	2.602	543	3	-0.454	1	-0.948	3	-0.231	3	-0.244	0	1	1	2
Small Animal	Adopted	Owner Surrender	3	-0.194	2	-0.402	4	0.343	5	2.602	426	1	-0.785	2	-0.618	3	-0.15	4	-0.067	2	0	1	1
Small Animal	Adopted	Owner Surrender	3	-0.194	2	-0.402	4	0.343	5	2.602	467	2	-0.74	1	-0.805	4	0.269	1	-0.764	1	1	0	4
Small Animal	Adopted	Owner Surrender	3	-0.194	2	-0.402	4	0.343	5	2.602	485	3	-0.393	5	0.43	2	-0.676	5	1.07	0	-3	2	0
Small Animal	Adopted	Owner Surrender	3	-0.194	2	-0.402	4	0.343	5	2.602	485	3	-0.393	5	0.43	2	-0.676	5	1.07	0	-3	2	0
Small Animal	Adopted	Owner Surrender	3	-0.194	2	-0.402	4	0.343	5	2.602	467	2	-0.74	1	-0.805	4	0.269	1	-0.764	1	1	0	4
Small Animal	Adopted	Owner Surrender	3	-0.194	2	-0.402	4	0.343	5	2.602	651	3	-0.231	4	0.069	2	-0.549	5	2.449	0	-2	2	0
Small Animal	Adopted	Owner Surrender	1	-0.807	4	0.049	4	0.313	1	-0.832	296	2	-0.609	1	-0.666	5	1.991	3	-0.353	-1	3	-1	-2
Small Animal	Adopted	Owner Surrender	2	-0.718	5	0.806	4	0.425	4	-0.096	575	2	-0.648	1	-0.775	5	1.027	5	0.903	0	4	-1	-1
Small Animal	Adopted	Owner Surrender	2	-0.73	4	0.111	4	0.168	3	-0.251	934	1	-0.968	3	-0.359	3	-0.071	2	-0.585	1	1	1	1
Small Animal	Adopted	Owner Surrender	4	0.116	4	0.226	1	-1.157	3	-0.265	628	1	-0.821	1	-0.926	2	-0.613	3	-0.378	3	3	-1	0
Small Animal	Adopted	Owner Surrender	4	-0.112	5	0.535	4	0.265	5	1.955	637	3	-0.364	1	-0.699	2	-0.541	2	-0.681	1	4	2	3
Small Animal	Adopted	Owner Surrender	4	-0.034	5	0.533	2	-0.709	4	0.092	944	5	1.947	4	0.158	2	-0.396	5	2.49	-1	1	0	-1
Small Animal	Adopted Unaltered	Owner Surrender	4	-0.034	5	0.533	2	-0.709	4	0.092	907	3	-0.261	1	-0.793	1	-1.122	3	-0.441	1	4	1	1
Small Animal	Adopted Unaltered	Owner Surrender	4	-0.034	5	0.533	2	-0.709	4	0.092	907	3	-0.261	1	-0.793	1	-1.122	3	-0.441	1	4	1	1
Small Animal	Adopted Unaltered	Owner Surrender	4	-0.034	5	0.533	2	-0.709	4	0.092	907	3	-0.261	1	-0.793	1	-1.122	3	-0.441	1	4	1	1
Small Animal	Adopted Unaltered	Owner Surrender	4	-0.034	5	0.533	2	-0.709	4	0.092	867	5	1.225	2	-0.412	1	-0.765	2	-0.504	-1	3	1	2
Small Animal	Adopted Unaltered	Owner Surrender	5	1.1	4	0.251	2	-0.657	4	0.595	595	2	-0.568	3	-0.115	1	-0.834	2	-0.488	3	1	1	2
Small Animal	Adopted Unaltered	Owner Surrender	5	1.1	4	0.251	2	-0.657	4	0.595	595	2	-0.568	3	-0.115	1	-0.834	2	-0.488	3	1	1	2
Small Animal	Adopted	Owner Surrender	4	0.692	3	-0.137	4	0.05	5	1.099	332	1	-0.803	1	-0.873	5	2.285	1	-0.908	3	2	-1	4
Small Animal	Adopted	Owner Surrender	4	0.692	3	-0.137	4	0.05	5	1.099	332	1	-0.803	1	-0.873	5	2.285	1	-0.908	3	2	-1	4
Small Animal	Adopted	Owner Surrender	4	0.692	3	-0.137	4	0.05	5	1.099	332	1	-0.803	1	-0.873	5	2.285	1	-0.908	3	2	-1	4
Small Animal	Adopted	Owner Surrender	3	-0.224	1	-0.773	2	-0.704	4	0.091	1136	4	0.287	1	-0.84	3	-0.277	2	-0.691	-1	0	-1	2
Small Animal	Adopted	Owner Surrender	4	0.02	4	0.139	2	-0.49	4	0.562	582	1	-0.854	1	-0.638	1	-1.11	1	-0.766	3	3	1	3
Small Animal	Adopted Unaltered	Owner Surrender	4	0.576	1	-0.973	1	-1.666	5	1.562	638	5	2.148	4	0.042	2	-0.454	3	-0.467	-1	-3	-1	2
Small Animal	Adopted Unaltered	Owner Surrender	4	0.576	1	-0.973	1	-1.666	5	1.562	638	5	2.148	4	0.042	2	-0.454	3	-0.467	-1	-3	-1	2
Small Animal	Adopted	Owner Surrender	3	-0.152	2	-0.489	2	-0.57	2	-0.502	514	1	-0.952	5	0.322	2	-0.399	1	-1.177	2	-3	0	1
Small Animal	Adopted	Owner Surrender	3	-0.152	2	-0.489	2	-0.57	2	-0.502	514	1	-0.952	5	0.322	2	-0.399	1	-1.177	2	-3	0	1
Small Animal	Adopted	Owner Surrender	3	-0.152	2	-0.489	2	-0.57	2	-0.502	2129	3	-0.333	5	0.358	4	0.148	4	-0.039	0	-3	-2	-2
Small Animal	Adopted	Owner Surrender	4	-0.02	2	-0.473	3	-0.342	3	-0.364	1282	4	0.258	2	-0.512	1	-1.004	5	1.093	0	0	2	-2
Small Animal	Adopted	Owner Surrender	4	-0.02	2	-0.473	3	-0.342	3	-0.364	1282	4	0.258	2	-0.512	1	-1.004	5	1.093	0	0	2	-2
Small Animal	Adopted	Owner Surrender	1	-0.832	3	-0.282	3	-0.067	2	-0.691	676	1	-0.868	4	-0.076	5	0.691	1	-0.948	0	-1	-2	1
Small Animal	Adopted	Owner Surrender	1	-0.832	3	-0.282	3	-0.067	2	-0.691	676	1	-0.868	4	-0.076	5	0.691	1	-0.948	0	-1	-2	1
Small Animal	Adopted Altered	Owner Surrender	3	-0.441	5	0.747	1	-0.961	4	0.38	558	4	0.175	3	-0.225	1	-0.893	5	1.311	-1	2	0	-1
Small Animal	Adopted Altered	Owner Surrender	3	-0.441	5	0.747	1	-0.961	4	0.38	558	4	0.175	3	-0.225	1	-0.893	5	1.311	-1	2	0	-1
Small Animal	Adopted	Owner Surrender	1	-0.785	2	-0.618	3	-0.15	4	-0.067	744	1	-0.858	3	-0.113	2	-0.586	1	-0.792	0	-1	1	3
Small Animal	Adopted	Owner Surrender	2	-0.772	1	-0.713	2	-0.571	4	-0.096	880	2	-0.675	4	0.087	1	-0.8	4	0.697	0	-3	1	0
Small Animal	Adopted Unaltered	Owner Surrender	4	0.037	3	-0.271	3	-0.281	2	-0.601	682	3	-0.505	1	-0.927	2	-0.398	1	-0.992	1	2	1	1
Small Animal	Adopted	Owner Surrender	4	0.163	1	-1.033	1	-1.604	5	2.243	506	4	0.151	1	-0.671	4	0.106	1	-1.512	0	0	-3	4
Small Animal	Adopted	Owner Surrender	4	0.163	1	-1.033	1	-1.604	5	2.243	875	5	1.263	4	0.143	2	-0.689	4	0.219	-1	-3	-1	1
Small Animal	Adopted	Owner Surrender	4	0.163	1	-1.033	1	-1.604	5	2.243	650	5	2.534	4	0.064	4	0.332	5	3.19	-1	-3	-3	0
Small Animal	Adopted Unaltered	Owner Surrender	4	0.163	1	-1.033	1	-1.604	5	2.243	443	5	1.598	5	0.405	2	-0.488	3	-0.209	-1	-4	-1	2
Small Animal	Adopted Unaltered	Owner Surrender	4	0.163	1	-1.033	1	-1.604	5	2.243	533	5	1.868	4	-0.006	4	0.111	3	-0.145	-1	-3	-3	2
Small Animal	Adopted	Owner Surrender	5	1.926	3	-0.323	3	-0.324	1	-1.129	1497	3	-0.335	1	-0.649	1	-0.759	4	0.536	2	2	2	-3
Small Animal	Adopted	Owner Surrender	5	1.926	3	-0.323	3	-0.324	1	-1.129	1497	3	-0.335	1	-0.649	1	-0.759	4	0.536	2	2	2	-3
Small Animal	Adopted	Owner Surrender	3	-0.425	5	1.012	4	0.218	5	1.888	811	3	-0.508	1	-0.772	1	-1.141	3	-0.165	0	4	3	2
Small Animal	Adopted	Owner Surrender	1	-0.836	5	0.566	5	0.622	3	-0.371	708	5	1.617	2	-0.459	3	-0.099	3	-0.379	-4	3	2	0
Small Animal	Adopted Unaltered	Owner Surrender	3	-0.262	1	-0.795	1	-1.038	3	-0.432	2844	3	-0.533	1	-0.957	1	-1.149	2	-0.565	0	0	0	1
Small Animal	Adopted	Owner Surrender	3	-0.555	2	-0.616	4	0.486	5	1.843	2408	2	-0.605	2	-0.562	2	-0.482	3	-0.307	1	0	2	2
Small Animal	Adopted	Owner Surrender	4	0.295	5	0.434	2	-0.454	5	3.068	2408	2	-0.605	2	-0.562	2	-0.482	3	-0.307	2	3	0	2
Small Animal	Adopted	Owner Surrender	5	1.186	5	0.263	3	-0.044	4	0.107	679	4	0.47	3	-0.236	2	-0.611	3	-0.206	1	2	1	1
Small Animal	Adopted	Owner Surrender	3	-0.424	2	-0.412	1	-1.094	5	1.558	826	5	1.675	5	0.976	3	-0.249	4	0.105	-2	-3	-2	1
Small Animal	Adopted	Owner Surrender	3	-0.424	2	-0.412	1	-1.094	5	1.558	826	5	1.675	5	0.976	3	-0.249	4	0.105	-2	-3	-2	1
Small Animal	Adopted	Owner Surrender	2	-0.664	4	0.167	5	0.814	4	0.541	408	1	-0.806	2	-0.544	5	0.874	3	-0.45	1	2	0	1
Small Animal	Adopted	Owner Surrender	2	-0.666	2	-0.578	5	0.66	2	-0.619	1789	5	0.973	3	-0.319	1	-0.754	2	-0.668	-3	-1	4	0
Small Animal	Adopted	Owner Surrender	2	-0.666	2	-0.578	5	0.66	2	-0.619	1789	5	0.973	3	-0.319	1	-0.754	2	-0.668	-3	-1	4	0
Small Animal	Adopted	Owner Surrender	4	0.426	4	0.053	1	-0.844	5	0.836	588	4	0.273	3	-0.154	1	-1.032	4	0.041	0	1	0	1
Small Animal	Adopted Unaltered	Owner Surrender	4	0.426	4	0.053	1	-0.844	5	0.836	599	1	-0.794	3	-0.121	4	0.495	3	-0.321	3	1	-3	2
Small Animal	Adopted	Owner Surrender	4	0.426	4	0.053	1	-0.844	5	0.836	408	1	-0.806	2	-0.544	5	0.874	3	-0.45	3	2	-4	2
Small Animal	Adopted Unaltered	Owner Surrender	4	0.426	4	0.053	1	-0.844	5	0.836	599	1	-0.794	3	-0.121	4	0.495	3	-0.321	3	1	-3	2
Small Animal	Adopted	Owner Surrender	4	0.426	4	0.053	1	-0.844	5	0.836	447	1	-0.865	4	0.253	2	-0.416	3	-0.196	3	0	-1	2
Small Animal	Adopted	Owner Surrender	2	-0.605	2	-0.576	5	0.744	2	-0.569	268	1	-0.842	4	0.224	3	-0.281	3	-0.456	1	-2	2	-1
Small Animal	Adopted	Owner Surrender	2	-0.605	2	-0.576	5	0.744	2	-0.569	268	1	-0.842	4	0.224	3	-0.281	3	-0.456	1	-2	2	-1
Small Animal	Adopted	Owner Surrender	2	-0.61	1	-0.813	2	-0.614	1	-0.84	1505	5	1.24	2	-0.449	3	-0.143	4	0.259	-3	-1	-1	-3
Small Animal	Adopted	Owner Surrender	2	-0.61	1	-0.813	2	-0.614	1	-0.84	1505	5	1.24	2	-0.449	3	-0.143	4	0.259	-3	-1	-1	-3
Small Animal	Adopted	Owner Surrender	2	-0.61	1	-0.813	2	-0.614	1	-0.84	998	4	0.483	3	-0.265	4	0.206	5	1.104	-2	-2	-2	-4
Small Animal	Adopted	Owner Surrender	4	0.426	4	0.053	1	-0.844	5	0.836	447	1	-0.865	4	0.253	2	-0.416	3	-0.196	3	0	-1	2
Small Animal	Adopted	Owner Surrender	4	0.426	4	0.053	1	-0.844	5	0.836	469	2	-0.565	5	1.037	2	-0.635	4	0.171	2	-1	-1	1
Small Animal	Adopted	Owner Surrender	4	0.426	4	0.053	1	-0.844	5	0.836	469	2	-0.565	5	1.037	2	-0.635	4	0.171	2	-1	-1	1
Small Animal	Adopted	Owner Surrender	4	0.426	4	0.053	1	-0.844	5	0.836	469	2	-0.565	5	1.037	2	-0.635	4	0.171	2	-1	-1	1
Small Animal	Adopted	Owner Surrender	4	0.426	4	0.053	1	-0.844	5	0.836	469	2	-0.565	5	1.037	2	-0.635	4	0.171	2	-1	-1	1
Small Animal	Adopted Unaltered	Owner Surrender	4	0.426	4	0.053	1	-0.844	5	0.836	419	1	-0.881	5	0.364	4	0.164	3	-0.25	3	-1	-3	2
Small Animal	Adopted	Owner Surrender	4	0.426	4	0.053	1	-0.844	5	0.836	350	3	-0.478	4	0.023	3	-0.088	4	0.129	1	0	-2	1
Small Animal	Adopted	Owner Surrender	4	0.426	4	0.053	1	-0.844	5	0.836	350	3	-0.478	4	0.023	3	-0.088	4	0.129	1	0	-2	1
Small Animal	Adopted	Owner Surrender	4	0.426	4	0.053	1	-0.844	5	0.836	408	1	-0.806	2	-0.544	5	0.874	3	-0.45	3	2	-4	2
Small Animal	Adopted	Owner Surrender	4	0.426	4	0.053	1	-0.844	5	0.836	333	1	-0.921	4	-0.004	1	-1.009	1	-1.023	3	0	0	4
Small Animal	Adopted	Owner Surrender	4	0.426	4	0.053	1	-0.844	5	0.836	333	1	-0.921	4	-0.004	1	-1.009	1	-1.023	3	0	0	4
Small Animal	Adopted Unaltered	Owner Surrender	4	0.426	4	0.053	1	-0.844	5	0.836	505	1	-0.807	5	0.964	3	-0.191	3	-0.216	3	-1	-2	2
Small Animal	Adopted Unaltered	Owner Surrender	4	0.426	4	0.053	1	-0.844	5	0.836	419	1	-0.881	5	0.364	4	0.164	3	-0.25	3	-1	-3	2
Small Animal	Adopted	Owner Surrender	4	0.426	4	0.053	1	-0.844	5	0.836	488	1	-0.807	2	-0.408	4	0.341	1	-0.844	3	2	-3	4
Small Animal	Adopted	Owner Surrender	4	0.426	4	0.053	1	-0.844	5	0.836	1086	2	-0.67	1	-0.684	5	1.12	1	-0.802	2	3	-4	4
Small Animal	Adopted	Owner Surrender	4	0.426	4	0.053	1	-0.844	5	0.836	1086	2	-0.67	1	-0.684	5	1.12	1	-0.802	2	3	-4	4
Small Animal	Adopted	Owner Surrender	4	0.426	4	0.053	1	-0.844	5	0.836	1086	2	-0.67	1	-0.684	5	1.12	1	-0.802	2	3	-4	4
Small Animal	Adopted Unaltered	Owner Surrender	4	0.426	4	0.053	1	-0.844	5	0.836	505	1	-0.807	5	0.964	3	-0.191	3	-0.216	3	-1	-2	2
Small Animal	Adopted	Owner Surrender	4	0.426	4	0.053	1	-0.844	5	0.836	488	1	-0.807	2	-0.408	4	0.341	1	-0.844	3	2	-3	4
Small Animal	Adopted	Owner Surrender	5	1.639	2	-0.522	5	0.944	5	0.948	1947	3	-0.431	2	-0.52	1	-1.351	2	-0.579	2	0	4	3
Small Animal	Adopted Unaltered	Owner Surrender	1	-0.807	4	-0.075	5	1.377	3	-0.308	479	1	-0.784	5	0.269	4	0.064	4	0.628	0	-1	1	-1
Small Animal	Adopted Unaltered	Owner Surrender	1	-0.807	4	-0.075	5	1.377	3	-0.308	479	1	-0.784	5	0.269	4	0.064	4	0.628	0	-1	1	-1
Small Animal	Adopted	Owner Surrender	3	-0.474	3	-0.202	2	-0.661	3	-0.368	651	3	-0.231	4	0.069	2	-0.549	5	2.449	0	-1	0	-2
Small Animal	Adopted	Owner Surrender	4	0.27	5	0.959	1	-1.514	5	1.099	651	3	-0.231	4	0.069	2	-0.549	5	2.449	1	1	-1	0
Small Animal	Adopted	Owner Surrender	4	0.27	5	0.959	1	-1.514	5	1.099	651	3	-0.231	4	0.069	2	-0.549	5	2.449	1	1	-1	0
Small Animal	Adopted Unaltered	Owner Surrender	2	-0.663	5	0.815	2	-0.592	5	0.765	2105	4	0.613	2	-0.574	3	-0.314	1	-0.962	-2	3	-1	4
Small Animal	Adopted	Owner Surrender	2	-0.7	2	-0.49	1	-1.075	2	-0.651	1050	4	0.138	5	0.312	2	-0.643	5	1.377	-2	-3	-1	-3
Small Animal	Adopted	Owner Surrender	2	-0.7	2	-0.49	1	-1.075	2	-0.651	3542	4	-0.082	2	-0.57	1	-1.432	4	0.2	-2	0	0	-2
Small Animal	Adopted	Owner Surrender	2	-0.7	2	-0.49	1	-1.075	2	-0.651	576	4	-0.008	2	-0.374	1	-0.759	3	-0.42	-2	0	0	-1
Small Animal	Adopted	Owner Surrender	2	-0.7	2	-0.49	1	-1.075	2	-0.651	521	3	-0.454	1	-0.955	1	-1.247	1	-0.939	-1	1	0	1
Small Animal	Adopted Unaltered	Owner Surrender	2	-0.7	2	-0.49	1	-1.075	2	-0.651	713	4	0.604	3	-0.349	4	0.07	1	-1.174	-2	-1	-3	1
Small Animal	Adopted	Owner Surrender	2	-0.7	2	-0.49	1	-1.075	2	-0.651	496	4	-0.031	1	-0.638	1	-0.948	4	-0.004	-2	1	0	-2
Small Animal	Adopted	Owner Surrender	3	-0.481	1	-0.733	5	1.093	2	-0.541	547	3	-0.203	1	-1.128	5	2.363	4	-0.067	0	0	0	-2
Small Animal	Adopted	Owner Surrender	3	-0.481	1	-0.733	5	1.093	2	-0.541	297	4	-0.08	2	-0.466	1	-1.438	3	-0.194	-1	-1	4	-1
Small Animal	Adopted	Owner Surrender	3	-0.481	1	-0.733	5	1.093	2	-0.541	444	2	-0.761	3	-0.166	3	0.007	3	-0.342	1	-2	2	-1
Small Animal	Adopted	Owner Surrender	3	-0.481	1	-0.733	5	1.093	2	-0.541	478	3	-0.336	2	-0.422	1	-0.841	3	-0.236	0	-1	4	-1
Small Animal	Adopted	Owner Surrender	3	-0.481	1	-0.733	5	1.093	2	-0.541	478	3	-0.336	2	-0.422	1	-0.841	3	-0.236	0	-1	4	-1
Small Animal	Adopted	Owner Surrender	3	-0.358	4	-0.042	4	0.049	5	2.927	2750	2	-0.759	2	-0.603	3	-0.242	2	-0.591	1	2	1	3
Small Animal	Adopted	Owner Surrender	3	-0.358	4	-0.042	4	0.049	5	2.927	2750	2	-0.759	2	-0.603	3	-0.242	2	-0.591	1	2	1	3
Small Animal	Adopted	Owner Surrender	3	-0.358	4	-0.042	4	0.049	5	2.927	1055	3	-0.51	4	0.24	2	-0.382	5	1.201	0	0	2	0
Small Animal	Adopted	Owner Surrender	3	-0.358	4	-0.042	4	0.049	5	2.927	1055	3	-0.51	4	0.24	2	-0.382	5	1.201	0	0	2	0
Small Animal	Adopted Unaltered	Owner Surrender	3	-0.516	5	0.311	3	-0.126	5	1.776	450	2	-0.656	5	0.972	3	0.03	4	0.269	1	0	0	1
Small Animal	Adopted	Owner Surrender	2	-0.756	2	-0.544	5	0.793	2	-0.694	439	4	0.245	2	-0.482	2	-0.399	1	-1.255	-2	0	3	1
Small Animal	Adopted	Owner Surrender	2	-0.756	2	-0.544	5	0.793	2	-0.694	439	4	0.245	2	-0.482	2	-0.399	1	-1.255	-2	0	3	1
Small Animal	Adopted	Owner Surrender	4	0.285	1	-0.637	2	-0.59	5	1.006	838	5	1.605	4	0.149	1	-0.764	5	0.708	-1	-3	1	0
Small Animal	Adopted	Owner Surrender	2	-0.663	1	-0.757	3	-0.118	3	-0.327	536	5	1.144	2	-0.419	4	0.285	2	-0.537	-3	-1	-1	1
Small Animal	Adopted	Owner Surrender	4	-0.108	4	0.008	2	-0.524	5	2.233	1247	4	0.55	4	-0.082	4	0.262	4	0.331	0	0	-2	1
Small Animal	Adopted	Owner Surrender	3	-0.408	3	-0.258	1	-0.775	3	-0.28	450	2	-0.656	5	0.972	3	0.03	4	0.269	1	-2	-2	-1
Small Animal	Adopted	Owner Surrender	3	-0.408	3	-0.258	1	-0.775	3	-0.28	450	2	-0.656	5	0.972	3	0.03	4	0.269	1	-2	-2	-1
Small Animal	Adopted	Owner Surrender	3	-0.408	3	-0.258	1	-0.775	3	-0.28	450	2	-0.656	5	0.972	3	0.03	4	0.269	1	-2	-2	-1
Small Animal	Adopted	Owner Surrender	3	-0.408	3	-0.258	1	-0.775	3	-0.28	450	2	-0.656	5	0.972	3	0.03	4	0.269	1	-2	-2	-1
Small Animal	Adopted	Owner Surrender	3	-0.408	3	-0.258	1	-0.775	3	-0.28	450	2	-0.656	5	0.972	3	0.03	4	0.269	1	-2	-2	-1
Small Animal	Adopted Unaltered	Owner Surrender	3	-0.457	3	-0.184	2	-0.611	4	0.289	581	2	-0.745	5	0.33	3	0.015	3	-0.285	1	-2	-1	1
Small Animal	Adopted Unaltered	Owner Surrender	3	-0.457	3	-0.184	2	-0.611	4	0.289	670	2	-0.747	4	0.005	3	-0.251	3	-0.157	1	-1	-1	1
Small Animal	Adopted Unaltered	Owner Surrender	3	-0.457	3	-0.184	2	-0.611	4	0.289	581	2	-0.745	5	0.33	3	0.015	3	-0.285	1	-2	-1	1
Small Animal	Adopted Unaltered	Owner Surrender	3	-0.457	3	-0.184	2	-0.611	4	0.289	670	2	-0.747	4	0.005	3	-0.251	3	-0.157	1	-1	-1	1
Small Animal	Adopted Unaltered	Owner Surrender	3	-0.457	3	-0.184	2	-0.611	4	0.289	581	2	-0.745	5	0.33	3	0.015	3	-0.285	1	-2	-1	1
Small Animal	Adopted Unaltered	Owner Surrender	3	-0.457	3	-0.184	2	-0.611	4	0.289	799	2	-0.742	4	0.208	2	-0.529	3	-0.335	1	-1	0	1
Small Animal	Adopted Unaltered	Owner Surrender	3	-0.457	3	-0.184	2	-0.611	4	0.289	670	2	-0.747	4	0.005	3	-0.251	3	-0.157	1	-1	-1	1
Small Animal	Adopted	Owner Surrender	5	1.186	5	0.263	3	-0.044	4	0.107	2726	4	0.644	1	-0.875	1	-1.232	4	0.69	1	4	2	0
Small Animal	Adopted	Owner Surrender	5	1.186	5	0.263	3	-0.044	4	0.107	480	3	-0.348	3	-0.198	2	-0.421	1	-0.849	2	2	1	3
Small Animal	Adopted	Owner Surrender	5	1.186	5	0.263	3	-0.044	4	0.107	2726	4	0.644	1	-0.875	1	-1.232	4	0.69	1	4	2	0
Small Animal	Adopted Unaltered	Owner Surrender	2	-0.756	1	-0.8	5	1.689	1	-1.019	753	1	-0.784	2	-0.463	3	-0.298	1	-0.965	1	-1	2	0
Small Animal	Adopted	Owner Surrender	3	-0.545	1	-0.682	4	0.177	2	-0.484	426	1	-0.785	2	-0.618	3	-0.15	4	-0.067	2	-1	1	-2
Small Animal	Adopted Unaltered	Owner Surrender	2	-0.706	1	-0.621	5	0.762	2	-0.682	2153	5	1.253	1	-0.692	1	-1.077	5	0.818	-3	0	4	-3
Small Animal	Adopted	Owner Surrender	4	0.098	3	-0.357	1	-1.201	5	0.728	444	2	-0.76	3	-0.289	2	-0.616	1	-0.837	2	0	-1	4
Small Animal	Adopted Unaltered	Owner Surrender	2	-0.615	2	-0.534	4	0.514	3	-0.437	510	2	-0.758	2	-0.57	5	2.277	3	-0.178	0	0	-1	0
Small Animal	Adopted Unaltered	Owner Surrender	2	-0.615	2	-0.534	4	0.514	3	-0.437	510	2	-0.758	2	-0.57	5	2.277	3	-0.178	0	0	-1	0
Small Animal	Adopted Unaltered	Owner Surrender	4	0.061	4	0.207	1	-1.245	5	2.379	440	2	-0.759	5	0.363	1	-1.073	3	-0.35	2	-1	0	2
Small Animal	Adopted Unaltered	Owner Surrender	4	0.061	4	0.207	1	-1.245	5	2.379	440	2	-0.759	5	0.363	1	-1.073	3	-0.35	2	-1	0	2
Small Animal	Adopted	Owner Surrender	2	-0.646	3	-0.363	4	0.226	5	1.096	1846	4	0.353	2	-0.575	1	-1.295	5	3.382	-2	1	3	0
Small Animal	Adopted	Owner Surrender	2	-0.693	1	-0.732	3	-0.128	1	-0.84	577	2	-0.683	2	-0.465	4	0.334	3	-0.48	0	-1	-1	-2
Small Animal	Adopted	Owner Surrender	2	-0.693	1	-0.732	3	-0.128	1	-0.84	577	2	-0.683	2	-0.465	4	0.334	3	-0.48	0	-1	-1	-2
Small Animal	Adopted	Owner Surrender	5	1.205	1	-0.9	1	-0.979	4	0.188	790	4	0.623	2	-0.61	2	-0.733	3	-0.162	1	-1	-1	1
Small Animal	Adopted	Owner Surrender	5	1.205	1	-0.9	1	-0.979	4	0.188	790	4	0.623	2	-0.61	2	-0.733	3	-0.162	1	-1	-1	1
Small Animal	Adopted	Owner Surrender	3	-0.279	4	0.201	1	-0.927	4	0.032	430	1	-0.856	3	-0.139	1	-0.803	2	-0.533	2	1	0	2
Small Animal	Adopted Unaltered	Owner Surrender	3	-0.359	4	0.245	4	0.448	3	-0.216	652	2	-0.766	5	0.867	5	1.614	4	0.351	1	-1	-1	-1
Small Animal	Adopted Unaltered	Owner Surrender	3	-0.359	4	0.245	4	0.448	3	-0.216	652	2	-0.766	5	0.867	5	1.614	4	0.351	1	-1	-1	-1
Small Animal	Adopted Unaltered	Owner Surrender	3	-0.557	4	-0.104	5	0.669	5	0.746	539	2	-0.765	5	0.372	4	0.53	3	-0.325	1	-1	1	2
Small Animal	Adopted Unaltered	Owner Surrender	3	-0.557	4	-0.104	5	0.669	5	0.746	539	2	-0.765	5	0.372	4	0.53	3	-0.325	1	-1	1	2
Small Animal	Adopted	Owner Surrender	1	-0.828	2	-0.417	5	0.687	2	-0.718	711	1	-0.779	5	1.354	4	0.32	5	1.617	0	-3	1	-3
Small Animal	Adopted	Owner Surrender	1	-0.828	2	-0.417	5	0.687	2	-0.718	1333	2	-0.584	1	-0.768	1	-0.909	1	-0.827	-1	1	4	1
Small Animal	Adopted	Owner Surrender	1	-0.828	2	-0.417	5	0.687	2	-0.718	1333	2	-0.584	1	-0.768	1	-0.909	1	-0.827	-1	1	4	1
Small Animal	Adopted	Owner Surrender	3	-0.551	3	-0.332	3	-0.329	2	-0.58	489	1	-0.848	4	-0.093	5	0.786	1	-0.792	2	-1	-2	1
Small Animal	Adopted	Owner Surrender	3	-0.551	3	-0.332	3	-0.329	2	-0.58	430	2	-0.607	3	-0.31	3	-0.18	5	2.675	1	0	0	-3
Small Animal	Adopted	Owner Surrender	2	-0.668	4	-0.11	2	-0.481	5	0.822	480	3	-0.358	5	1.953	5	0.79	5	1.399	-1	-1	-3	0
Small Animal	Adopted	Owner Surrender	5	2.093	2	-0.383	3	-0.253	2	-0.496	430	2	-0.708	3	-0.258	2	-0.402	3	-0.213	3	-1	1	-1
Small Animal	Adopted	Owner Surrender	5	2.093	2	-0.383	3	-0.253	2	-0.496	430	2	-0.708	3	-0.258	2	-0.402	3	-0.213	3	-1	1	-1
Small Animal	Adopted Unaltered	Owner Surrender	3	-0.429	5	0.571	5	1.041	4	0.538	386	2	-0.77	3	-0.322	2	-0.353	2	-0.723	1	2	3	2
Small Animal	Adopted	Owner Surrender	4	-0.039	5	2.642	5	0.694	5	1.817	465	4	-0.025	5	0.324	1	-1.58	4	0.598	0	0	4	1
Small Animal	Adopted	Owner Surrender	4	-0.039	5	2.642	5	0.694	5	1.817	2885	5	2.535	3	-0.139	2	-0.432	4	0.45	-1	2	3	1
Small Animal	Adopted	Owner Surrender	4	-0.039	5	2.642	5	0.694	5	1.817	838	4	0.15	2	-0.437	1	-0.77	5	2.191	0	3	4	0
Small Animal	Adopted	Owner Surrender	4	-0.039	5	2.642	5	0.694	5	1.817	838	4	0.15	2	-0.437	1	-0.77	5	2.191	0	3	4	0
Small Animal	Adopted Unaltered	Owner Surrender	4	-0.039	5	2.642	5	0.694	5	1.817	600	1	-0.872	2	-0.492	2	-0.686	2	-0.651	3	3	3	3
Small Animal	Adopted Unaltered	Owner Surrender	4	-0.039	5	2.642	5	0.694	5	1.817	505	2	-0.59	4	0.085	3	-0.251	3	-0.421	2	1	2	2
Small Animal	Adopted Unaltered	Owner Surrender	4	-0.039	5	2.642	5	0.694	5	1.817	434	1	-1.013	3	-0.31	2	-0.704	2	-0.554	3	2	3	3
Small Animal	Adopted	Owner Surrender	3	-0.187	1	-1.006	2	-0.609	1	-1.001	428	4	0.01	5	0.918	3	-0.022	5	2.295	-1	-4	-1	-4
Small Animal	Adopted	Owner Surrender	2	-0.566	4	0.208	1	-0.999	3	-0.247	384	2	-0.745	4	0.01	2	-0.725	2	-0.642	0	0	-1	1
Small Animal	Adopted	Owner Surrender	2	-0.566	4	0.208	1	-0.999	3	-0.247	399	3	-0.232	5	0.644	2	-0.363	4	0.045	-1	-1	-1	-1
Small Animal	Adopted	Owner Surrender	2	-0.566	4	0.208	1	-0.999	3	-0.247	384	2	-0.745	4	0.01	2	-0.725	2	-0.642	0	0	-1	1
Small Animal	Adopted	Owner Surrender	3	-0.421	3	-0.285	2	-0.367	3	-0.276	498	5	2.529	4	0.095	5	0.988	1	-0.87	-2	-1	-3	2
Small Animal	Adopted	Owner Surrender	2	-0.594	4	0.217	3	-0.112	3	-0.45	521	4	0.887	4	0.063	4	0.197	1	-1.07	-2	0	-1	2
Small Animal	Adopted	Owner Surrender	2	-0.594	4	0.217	3	-0.112	3	-0.45	521	4	0.887	4	0.063	4	0.197	1	-1.07	-2	0	-1	2
Small Animal	Adopted Unaltered	Owner Surrender	2	-0.594	4	0.217	3	-0.112	3	-0.45	803	4	-0.093	1	-0.784	4	0.434	5	0.869	-2	3	-1	-2
Small Animal	Adopted Unaltered	Owner Surrender	2	-0.594	4	0.217	3	-0.112	3	-0.45	803	4	-0.093	1	-0.784	4	0.434	5	0.869	-2	3	-1	-2
Small Animal	Adopted	Owner Surrender	2	-0.594	4	0.217	3	-0.112	3	-0.45	621	2	-0.773	1	-0.696	3	-0.054	1	-1.151	0	3	0	2
Small Animal	Adopted	Owner Surrender	2	-0.594	4	0.217	3	-0.112	3	-0.45	621	2	-0.773	1	-0.696	3	-0.054	1	-1.151	0	3	0	2
Small Animal	Adopted	Owner Surrender	2	-0.594	4	0.217	3	-0.112	3	-0.45	777	3	-0.187	2	-0.552	1	-2.044	5	2.235	-1	2	2	-2
Small Animal	Adopted	Owner Surrender	2	-0.594	4	0.217	3	-0.112	3	-0.45	1350	4	0.582	5	0.34	1	-0.79	4	0.156	-2	-1	2	-1
Small Animal	Adopted	Owner Surrender	2	-0.594	4	0.217	3	-0.112	3	-0.45	1350	4	0.582	5	0.34	1	-0.79	4	0.156	-2	-1	2	-1
Small Animal	Adopted	Owner Surrender	2	-0.594	4	0.217	3	-0.112	3	-0.45	1350	4	0.582	5	0.34	1	-0.79	4	0.156	-2	-1	2	-1
Small Animal	Adopted	Owner Surrender	2	-0.684	2	-0.615	2	-0.526	4	-0.111	358	3	-0.116	3	-0.288	4	0.536	5	1.794	-1	-1	-2	-1
Small Animal	Adopted	Owner Surrender	1	-0.839	1	-0.841	1	-0.774	2	-0.553	523	2	-0.705	5	0.469	4	0.235	5	1.014	-1	-4	-3	-3
Small Animal	Adopted	Owner Surrender	3	-0.508	4	0.073	4	0.16	4	0.696	366	3	-0.535	2	-0.413	2	-0.583	4	0.13	0	2	2	0
Small Animal	Adopted	Owner Surrender	3	-0.508	4	0.073	4	0.16	4	0.696	366	3	-0.535	2	-0.413	2	-0.583	4	0.13	0	2	2	0
Small Animal	Adopted	Owner Surrender	2	-0.594	4	0.217	3	-0.112	3	-0.45	561	3	-0.407	1	-0.975	1	-1.886	4	0.018	-1	3	2	-1
Small Animal	Adopted	Owner Surrender	2	-0.594	4	0.217	3	-0.112	3	-0.45	1816	4	-0.015	1	-0.752	2	-0.51	4	0.499	-2	3	1	-1
Small Animal	Adopted Unaltered	Owner Surrender	2	-0.594	4	0.217	3	-0.112	3	-0.45	838	5	1.605	4	0.149	1	-0.764	5	0.708	-3	0	2	-2
Small Animal	Adopted	Owner Surrender	2	-0.594	4	0.217	3	-0.112	3	-0.45	427	4	0.312	2	-0.612	3	-0.333	2	-0.645	-2	2	0	1
Small Animal	Adopted Unaltered	Owner Surrender	2	-0.594	4	0.217	3	-0.112	3	-0.45	838	5	1.605	4	0.149	1	-0.764	5	0.708	-3	0	2	-2
Small Animal	Adopted	Owner Surrender	2	-0.594	4	0.217	3	-0.112	3	-0.45	561	3	-0.407	1	-0.975	1	-1.886	4	0.018	-1	3	2	-1
Small Animal	Adopted	Owner Surrender	2	-0.594	4	0.217	3	-0.112	3	-0.45	427	4	0.312	2	-0.612	3	-0.333	2	-0.645	-2	2	0	1
Small Animal	Adopted	Owner Surrender	2	-0.594	4	0.217	3	-0.112	3	-0.45	594	3	-0.432	1	-0.964	3	-0.137	5	1.303	-1	3	0	-2
Small Animal	Adopted	Owner Surrender	2	-0.594	4	0.217	3	-0.112	3	-0.45	427	4	0.312	2	-0.612	3	-0.333	2	-0.645	-2	2	0	1
Small Animal	Adopted	Owner Surrender	2	-0.594	4	0.217	3	-0.112	3	-0.45	594	3	-0.432	1	-0.964	3	-0.137	5	1.303	-1	3	0	-2
Small Animal	Adopted	Owner Surrender	4	0.792	4	-0.021	5	1.04	5	2.204	542	5	2.422	5	0.492	3	-0.154	3	-0.461	-1	-1	2	2
Small Animal	Adopted	Owner Surrender	4	0.792	4	-0.021	5	1.04	5	2.204	542	5	2.422	5	0.492	3	-0.154	3	-0.461	-1	-1	2	2
Small Animal	Adopted	Owner Surrender	2	-0.618	4	0.113	2	-0.417	4	0.434	745	3	-0.494	2	-0.421	4	0.25	4	0.164	-1	2	-2	0
Small Animal	Adopted	Owner Surrender	2	-0.598	1	-0.763	4	0.258	4	0.133	964	2	-0.697	1	-0.959	5	1.604	2	-0.725	0	0	-1	2
Small Animal	Adopted	Owner Surrender	2	-0.598	1	-0.763	4	0.258	4	0.133	964	2	-0.697	1	-0.959	5	1.604	2	-0.725	0	0	-1	2
Small Animal	Adopted Unaltered	Owner Surrender	3	-0.127	5	2.11	4	0.129	5	2.734	532	3	-0.552	2	-0.523	5	0.607	1	-1.047	0	3	-1	4
Small Animal	Adopted Unaltered	Owner Surrender	3	-0.127	5	2.11	4	0.129	5	2.734	532	3	-0.552	2	-0.523	5	0.607	1	-1.047	0	3	-1	4
Small Animal	Adopted	Owner Surrender	1	-0.807	5	0.964	3	-0.191	3	-0.216	556	2	-0.69	2	-0.494	5	1.25	2	-0.559	-1	3	-2	1
Small Animal	Adopted	Owner Surrender	2	-0.633	5	0.444	5	0.8	2	-0.643	536	2	-0.665	2	-0.57	2	-0.528	1	-1.121	0	3	3	1
Small Animal	Adopted	Owner Surrender	2	-0.633	5	0.444	5	0.8	2	-0.643	536	2	-0.665	2	-0.57	2	-0.528	1	-1.121	0	3	3	1
Small Animal	Adopted	Owner Surrender	2	-0.633	5	0.444	5	0.8	2	-0.643	536	2	-0.665	2	-0.57	2	-0.528	1	-1.121	0	3	3	1
Small Animal	Adopted Altered	Owner Surrender	3	-0.312	5	1.054	1	-0.882	5	3.043	372	3	-0.41	1	-0.813	3	-0.036	4	-0.089	0	4	-2	1
Small Animal	Adopted	Owner Surrender	4	0.389	2	-0.549	1	-0.983	5	1.132	387	4	0.505	1	-1.008	4	0.29	5	0.98	0	1	-3	0
Small Animal	Adopted Altered	Owner Surrender	5	1.006	2	-0.406	3	-0.078	3	-0.465	723	3	-0.513	2	-0.598	3	-0.173	3	-0.403	2	0	0	0
Small Animal	Adopted	Owner Surrender	5	1.006	2	-0.406	3	-0.078	3	-0.465	530	2	-0.757	2	-0.439	2	-0.5	1	-0.787	3	0	1	2
Small Animal	Adopted	Owner Surrender	5	1.006	2	-0.406	3	-0.078	3	-0.465	530	2	-0.757	2	-0.439	2	-0.5	1	-0.787	3	0	1	2
Small Animal	Adopted	Owner Surrender	5	1.006	2	-0.406	3	-0.078	3	-0.465	417	2	-0.724	1	-0.983	4	0.483	1	-1.066	3	1	-1	2
Small Animal	Adopted	Owner Surrender	5	1.006	2	-0.406	3	-0.078	3	-0.465	417	2	-0.724	1	-0.983	4	0.483	1	-1.066	3	1	-1	2
Small Animal	Adopted	Owner Surrender	2	-0.767	2	-0.542	5	0.598	4	0.091	851	1	-0.866	4	0.235	1	-0.896	4	0.503	1	-2	4	0
Small Animal	Adopted Altered	Owner Surrender	1	-0.889	3	-0.212	1	-1.002	4	0.569	581	2	-0.745	5	0.33	3	0.015	3	-0.285	-1	-2	-2	1
Small Animal	Adopted Altered	Owner Surrender	1	-0.889	3	-0.212	1	-1.002	4	0.569	581	2	-0.745	5	0.33	3	0.015	3	-0.285	-1	-2	-2	1
Small Animal	Adopted	Owner Surrender	4	0.245	3	-0.284	3	-0.019	3	-0.372	446	1	-0.806	4	0.225	4	0.513	3	-0.293	3	-1	-1	0
Small Animal	Adopted	Owner Surrender	4	0.245	3	-0.284	3	-0.019	3	-0.372	446	1	-0.806	4	0.225	4	0.513	3	-0.293	3	-1	-1	0
Small Animal	Adopted	Owner Surrender	4	0.245	3	-0.284	3	-0.019	3	-0.372	1144	5	1.973	4	-0.053	1	-0.879	5	1.736	-1	-1	2	-2
Small Animal	Adopted Altered	Owner Surrender	2	-0.594	5	0.889	4	0.074	5	2.251	1155	1	-0.798	3	-0.335	1	-0.984	3	-0.209	1	2	3	2
Small Animal	Adopted Altered	Owner Surrender	2	-0.594	5	0.889	4	0.074	5	2.251	1155	1	-0.798	3	-0.335	1	-0.984	3	-0.209	1	2	3	2
Small Animal	Adopted	Owner Surrender	3	-0.334	4	-0.04	4	0.068	5	1.533	693	4	0.056	2	-0.452	1	-1.029	5	0.95	-1	2	3	0
Small Animal	Adopted	Owner Surrender	3	-0.559	5	0.649	2	-0.532	5	0.737	619	4	0.054	4	0.039	4	0.438	4	-0.085	-1	1	-2	1
Small Animal	Adopted Altered	Owner Surrender	4	-0.045	5	0.422	2	-0.354	5	1.931	956	1	-0.912	3	-0.36	4	0.084	3	-0.22	3	2	-2	2
Small Animal	Adopted Offsite(Unaltered)	Owner Surrender	2	-0.576	2	-0.595	4	0.118	3	-0.42	475	2	-0.629	3	-0.232	1	-0.767	2	-0.697	0	-1	3	1
Small Animal	Adopted Altered	Owner Surrender	1	-0.799	1	-0.953	5	1.923	2	-0.737	544	2	-0.71	2	-0.445	4	0.109	1	-0.834	-1	-1	1	1
Small Animal	Adopted	Owner Surrender	1	-0.902	4	0.151	1	-1.527	5	0.807	477	2	-0.755	2	-0.584	4	0.277	1	-0.854	-1	2	-3	4
Small Animal	Adopted Altered	Owner Surrender	1	-0.902	4	0.151	1	-1.527	5	0.807	477	2	-0.755	2	-0.584	4	0.277	1	-0.854	-1	2	-3	4
Small Animal	Adopted	Owner Surrender	1	-0.902	4	0.151	1	-1.527	5	0.807	477	2	-0.755	2	-0.584	4	0.277	1	-0.854	-1	2	-3	4
Small Animal	Adopted	Owner Surrender	2	-0.586	3	-0.114	5	0.716	5	1.969	934	1	-0.968	3	-0.359	3	-0.071	2	-0.585	1	0	2	3
Small Animal	Adopted	Owner Surrender	4	0.795	2	-0.511	3	-0.347	2	-0.657	564	1	-0.797	3	-0.356	2	-0.452	1	-1.313	3	-1	1	1
Small Animal	Adopted	Owner Surrender	3	-0.397	2	-0.574	5	0.85	3	-0.389	931	3	-0.253	2	-0.464	5	1.434	3	-0.412	0	0	0	0
Small Animal	Adopted Altered	Owner Surrender	3	-0.365	3	-0.332	2	-0.737	2	-0.519	690	4	0.648	2	-0.596	1	-0.889	2	-0.562	-1	1	1	0
Small Animal	Adopted Altered	Owner Surrender	3	-0.365	3	-0.332	2	-0.737	2	-0.519	690	4	0.648	2	-0.596	1	-0.889	2	-0.562	-1	1	1	0
Small Animal	Adopted Altered	Owner Surrender	2	-0.683	3	-0.299	2	-0.622	2	-0.545	646	3	-0.124	5	0.982	4	0.491	5	2.619	-1	-2	-2	-3
Small Animal	Adopted Altered	Owner Surrender	2	-0.683	3	-0.299	2	-0.622	2	-0.545	646	3	-0.124	5	0.982	4	0.491	5	2.619	-1	-2	-2	-3
Small Animal	Adopted Altered	Owner Surrender	4	0.288	3	-0.308	2	-0.726	5	1.954	1524	4	0.6	3	-0.345	2	-0.567	4	0.19	0	0	0	1
Small Animal	Adopted Altered	Owner Surrender	2	-0.759	2	-0.603	3	-0.242	2	-0.591	428	3	-0.52	2	-0.509	1	-1.061	4	0.173	-1	0	2	-2
Small Animal	Adopted Altered	Owner Surrender	2	-0.759	2	-0.603	3	-0.242	2	-0.591	428	3	-0.52	2	-0.509	1	-1.061	4	0.173	-1	0	2	-2
Small Animal	Adopted Altered	Owner Surrender	3	-0.285	2	-0.502	4	0.207	4	0.067	489	2	-0.587	1	-0.638	1	-0.922	1	-1.059	1	1	3	3
Small Animal	Adopted Altered	Owner Surrender	1	-0.89	3	-0.23	3	-0.094	4	-0.045	564	1	-0.896	2	-0.45	3	-0.026	2	-0.596	0	1	0	2
Small Animal	Adopted Altered	Owner Surrender	4	0.341	2	-0.616	2	-0.696	4	-0.033	444	4	0.161	1	-1.015	1	-1.425	5	1.211	0	1	1	-1
Small Animal	Adopted Altered	Owner Surrender	2	-0.739	1	-0.692	5	3.55	4	-0.008	691	2	-0.682	2	-0.551	5	1.497	2	-0.565	0	-1	0	2
Small Animal	Adopted Altered	Owner Surrender	3	-0.527	3	-0.282	2	-0.385	2	-0.652	1513	3	-0.417	3	-0.328	3	-0.029	4	0.569	0	0	-1	-2
Small Animal	Adopted Altered	Owner Surrender	2	-0.69	2	-0.494	5	1.25	2	-0.559	1098	2	-0.591	2	-0.556	2	-0.354	2	-0.722	0	0	3	0
Small Animal	Adopted Altered	Owner Surrender	2	-0.69	2	-0.494	5	1.25	2	-0.559	792	1	-0.79	1	-0.713	5	2.665	1	-0.79	1	1	0	1
Small Animal	Adopted Altered	Owner Surrender	2	-0.608	5	0.369	3	-0.083	4	0.233	620	4	0.645	1	-0.645	4	0.143	2	-0.498	-2	4	-1	2
Small Animal	Adopted Altered	Owner Surrender	3	-0.495	5	2.067	5	4.162	5	3.823	773	5	2.672	5	2.816	5	2.038	5	1.915	-2	0	0	0
Small Animal	Adopted Altered	Owner Surrender	2	-0.57	1	-0.691	2	-0.397	4	0.434	491	2	-0.607	1	-0.781	2	-0.472	2	-0.732	0	0	0	2
Small Animal	Adopted Altered	Owner Surrender	1	-0.792	2	-0.475	1	-0.854	1	-1.122	2750	2	-0.759	2	-0.603	3	-0.242	2	-0.591	-1	0	-2	-1
Small Animal	Adopted Altered	Owner Surrender	1	-0.816	3	-0.191	3	-0.034	3	-0.168	988	2	-0.732	3	-0.196	5	0.699	2	-0.641	-1	0	-2	1
Small Animal	Adopted Altered	Owner Surrender	2	-0.761	4	0.003	3	-0.281	2	-0.558	732	3	-0.308	1	-0.728	1	-1.09	1	-0.852	-1	3	2	1
Small Animal	Adopted Altered	Owner Surrender	2	-0.761	4	0.003	3	-0.281	2	-0.558	571	4	0.024	2	-0.447	1	-1.161	5	2.972	-2	2	2	-3
Small Animal	Adopted Unaltered	Owner Surrender	2	-0.761	4	0.003	3	-0.281	2	-0.558	453	5	1.719	3	-0.113	2	-0.531	5	0.91	-3	1	1	-3
Small Animal	Adopted Unaltered	Owner Surrender	2	-0.761	4	0.003	3	-0.281	2	-0.558	562	4	0.089	4	0.025	1	-0.759	2	-0.635	-2	0	2	0
Small Animal	Adopted Unaltered	Owner Surrender	2	-0.761	4	0.003	3	-0.281	2	-0.558	753	3	-0.135	2	-0.473	3	-0.289	3	-0.381	-1	2	0	-1
Small Animal	Adopted Altered	Owner Surrender	2	-0.761	4	0.003	3	-0.281	2	-0.558	525	2	-0.764	4	-0.004	4	0.182	3	-0.448	0	0	-1	-1
Small Animal	Adopted Unaltered	Owner Surrender	2	-0.761	4	0.003	3	-0.281	2	-0.558	453	5	1.719	3	-0.113	2	-0.531	5	0.91	-3	1	1	-3
Small Animal	Adopted Altered	Owner Surrender	2	-0.761	4	0.003	3	-0.281	2	-0.558	525	2	-0.764	4	-0.004	4	0.182	3	-0.448	0	0	-1	-1
Small Animal	Adopted Altered	Owner Surrender	2	-0.665	1	-0.958	2	-0.375	1	-0.819	441	2	-0.648	5	0.313	3	-0.029	2	-0.505	0	-4	-1	-1
Small Animal	Adopted Altered	Owner Surrender	2	-0.665	1	-0.958	2	-0.375	1	-0.819	441	2	-0.648	5	0.313	3	-0.029	2	-0.505	0	-4	-1	-1
Small Animal	Adopted Altered	Owner Surrender	2	-0.57	1	-0.691	2	-0.397	4	0.434	713	2	-0.729	1	-0.743	5	1.203	4	0.027	0	0	-3	0
Small Animal	Adopted Altered	Owner Surrender	3	-0.179	5	0.621	1	-0.749	3	-0.202	1120	2	-0.608	1	-0.841	2	-0.733	4	-0.13	1	4	-1	-1
Small Animal	Adopted Altered	Owner Surrender	2	-0.597	1	-0.923	5	0.749	1	-1.148	604	3	-0.312	5	1.054	1	-0.882	5	3.043	-1	-4	4	-4
Small Animal	Adopted Altered	Owner Surrender	2	-0.705	3	-0.236	1	-1.483	5	0.77	693	1	-0.806	1	-0.77	2	-0.706	1	-0.878	1	2	-1	4
Small Animal	Adopted Altered	Owner Surrender	4	0.502	2	-0.52	2	-0.705	3	-0.175	814	3	-0.276	3	-0.318	1	-0.806	2	-0.528	1	-1	1	1
Small Animal	Adopted Altered	Owner Surrender	2	-0.568	5	1.457	4	0.315	5	1.406	751	3	-0.455	1	-0.888	4	0.519	1	-0.902	-1	4	0	4
Small Animal	Adopted Altered	Owner Surrender	4	0.361	4	0.125	4	0.106	3	-0.359	566	2	-0.664	4	0.096	5	0.576	5	2.082	2	0	-1	-2
Small Animal	Adopted Altered	Owner Surrender	2	-0.575	5	1.378	5	1.451	5	2.655	687	2	-0.735	3	-0.275	3	0.031	5	1.678	0	2	2	0
Small Animal	Adopted Altered	Owner Surrender	3	-0.513	2	-0.598	3	-0.173	3	-0.403	1038	4	0.333	1	-0.772	1	-1.497	5	2.002	-1	1	2	-2
Small Animal	Adopted Altered	Owner Surrender	2	-0.607	5	0.372	2	-0.548	5	1.843	503	3	-0.158	2	-0.47	1	-0.948	4	0.132	-1	3	1	1
Small Animal	Adopted Altered	Owner Surrender	2	-0.632	1	-0.867	4	0.503	4	0.634	1085	2	-0.737	2	-0.449	3	-0.05	1	-0.939	0	-1	1	3
Small Animal	Adopted Altered	Owner Surrender	2	-0.632	1	-0.867	4	0.503	4	0.634	1085	2	-0.737	2	-0.449	3	-0.05	1	-0.939	0	-1	1	3
Small Animal	Adopted Altered	Owner Surrender	5	3.389	5	0.337	5	0.641	4	0.043	1060	3	-0.497	1	-0.819	5	0.718	5	1.158	2	4	0	-1
Small Animal	Adopted Altered	Owner Surrender	5	3.389	5	0.337	5	0.641	4	0.043	1060	3	-0.497	1	-0.819	5	0.718	5	1.158	2	4	0	-1
Small Animal	Adopted Altered	Owner Surrender	2	-0.653	2	-0.376	2	-0.477	4	0.677	294	1	-0.853	4	-0.057	1	-1.224	3	-0.276	1	-2	1	1
Small Animal	Adopted Altered	Owner Surrender	2	-0.653	2	-0.376	2	-0.477	4	0.677	294	1	-0.853	4	-0.057	1	-1.224	3	-0.276	1	-2	1	1
Small Animal	Adopted Altered	Owner Surrender	5	2.539	4	0.116	5	0.591	5	1.162	426	4	0.557	4	-0.018	3	-0.192	4	0.424	1	0	2	1
Small Animal	Adopted Altered	Owner Surrender	5	2.539	4	0.116	5	0.591	5	1.162	426	4	0.557	4	-0.018	3	-0.192	4	0.424	1	0	2	1
Small Animal	Adopted Altered	Owner Surrender	1	-0.82	1	-0.701	4	0.321	1	-0.846	394	3	-0.557	4	0.204	4	0.22	4	-0.019	-2	-3	0	-3
Small Animal	Adopted Altered	Owner Surrender	2	-0.67	5	0.32	5	0.563	5	1.394	683	2	-0.722	2	-0.572	5	0.81	4	0.541	0	3	0	1
Small Animal	Adopted Altered	Owner Surrender	1	-0.828	3	-0.137	2	-0.355	2	-0.677	484	2	-0.749	3	-0.146	4	0.19	1	-1.19	-1	0	-2	1
Small Animal	Adopted Altered	Owner Surrender	1	-0.828	3	-0.137	2	-0.355	2	-0.677	484	2	-0.749	3	-0.146	4	0.19	1	-1.19	-1	0	-2	1
Small Animal	Adopted Altered	Owner Surrender	3	-0.465	2	-0.433	3	-0.18	5	0.925	1911	1	-0.806	2	-0.558	1	-0.872	3	-0.42	2	0	2	2
Small Animal	Adopted Altered	Owner Surrender	3	-0.465	2	-0.433	3	-0.18	5	0.925	452	3	-0.225	5	0.281	2	-0.697	4	0.336	0	-3	1	1
Small Animal	Adopted Altered	Owner Surrender	3	-0.465	2	-0.433	3	-0.18	5	0.925	452	3	-0.225	5	0.281	2	-0.697	4	0.336	0	-3	1	1
Small Animal	Adopted Altered	Owner Surrender	3	-0.21	5	0.273	1	-1.435	5	2.406	575	3	-0.143	2	-0.579	5	1.078	4	0.41	0	3	-4	1
Small Animal	Adopted Altered	Owner Surrender	3	-0.513	2	-0.598	3	-0.173	3	-0.403	286	2	-0.634	2	-0.607	2	-0.48	1	-1.062	1	0	1	2
Small Animal	Adopted Altered	Owner Surrender	5	1.137	5	1.525	5	1.971	5	3.713	1078	4	-0.033	2	-0.576	1	-1.25	4	-0.035	1	3	4	1
Small Animal	Adopted Altered	Owner Surrender	5	1.137	5	1.525	5	1.971	5	3.713	1695	4	0.881	1	-0.97	1	-1.525	5	2.016	1	4	4	0
Small Animal	Adopted Altered	Owner Surrender	5	1.137	5	1.525	5	1.971	5	3.713	843	2	-0.61	1	-0.813	2	-0.614	1	-0.84	3	4	3	4
Small Animal	Adopted Altered	Owner Surrender	5	1.137	5	1.525	5	1.971	5	3.713	1078	4	-0.033	2	-0.576	1	-1.25	4	-0.035	1	3	4	1
Small Animal	Adopted Altered	Owner Surrender	5	1.137	5	1.525	5	1.971	5	3.713	843	2	-0.61	1	-0.813	2	-0.614	1	-0.84	3	4	3	4
Small Animal	Adopted Altered	Owner Surrender	5	1.137	5	1.525	5	1.971	5	3.713	387	4	0.795	2	-0.511	3	-0.347	2	-0.657	1	3	2	3
Small Animal	Adopted Altered	Owner Surrender	3	-0.562	5	0.756	1	-1.166	5	2.96	884	4	0.141	4	0.152	1	-0.79	4	0.023	-1	1	0	1
Small Animal	Adopted Altered	Owner Surrender	1	-0.788	1	-0.637	3	-0.195	1	-0.994	664	1	-0.779	4	0.019	4	0.356	2	-0.533	0	-3	-1	-1
Small Animal	Adopted Altered	Owner Surrender	1	-0.788	1	-0.637	3	-0.195	1	-0.994	610	2	-0.727	1	-0.878	1	-1.109	1	-0.921	-1	0	2	0
Small Animal	Adopted Altered	Owner Surrender	1	-0.922	2	-0.404	2	-0.647	2	-0.693	392	2	-0.758	3	-0.199	5	1.038	1	-0.755	-1	-1	-3	1
Small Animal	Adopted Altered	Owner Surrender	2	-0.77	3	-0.322	2	-0.353	2	-0.723	546	2	-0.72	5	0.257	5	2.101	5	1.3	0	-2	-3	-3
Small Animal	Adopted Altered	Owner Surrender	2	-0.588	5	0.437	5	1.28	2	-0.714	396	1	-0.84	4	0.245	2	-0.688	2	-0.615	1	1	3	0
Small Animal	Adopted Altered	Owner Surrender	2	-0.689	4	0.212	3	-0.184	4	-0.133	430	1	-0.856	3	-0.139	1	-0.803	2	-0.533	1	1	2	2
Small Animal	Adopted Altered	Owner Surrender	2	-0.689	4	0.212	3	-0.184	4	-0.133	840	2	-0.761	4	0.157	2	-0.496	3	-0.186	0	0	1	1
Small Animal	Adopted Altered	Owner Surrender	3	-0.297	5	0.53	2	-0.45	3	-0.167	1214	2	-0.686	2	-0.428	1	-1.171	4	0.21	1	3	1	-1
Small Animal	Adopted Altered	Owner Surrender	1	-0.927	3	-0.151	2	-0.664	1	-0.989	977	3	-0.16	2	-0.486	3	-0.105	5	2.684	-2	1	-1	-4
Small Animal	Adopted Altered	Owner Surrender	1	-0.927	3	-0.151	2	-0.664	1	-0.989	354	1	-0.802	1	-0.847	5	0.621	1	-0.824	0	2	-3	0
Small Animal	Adopted Altered	Owner Surrender	3	-0.536	4	-0.016	3	-0.254	5	1.034	725	1	-0.99	2	-0.436	2	-0.459	1	-0.919	2	2	1	4
Small Animal	Adopted Altered	Owner Surrender	2	-0.579	3	-0.223	5	0.572	3	-0.403	532	1	-0.871	2	-0.543	3	-0.009	2	-0.73	1	1	2	1
Small Animal	Adopted Altered	Owner Surrender	1	-0.812	5	1.925	4	0.51	3	-0.403	651	2	-0.716	4	0.078	3	-0.292	2	-0.604	-1	1	1	1
Small Animal	Adopted Altered	Owner Surrender	5	1.511	3	-0.251	1	-0.789	5	2.107	544	3	-0.266	1	-0.661	1	-1.007	2	-0.73	2	2	0	3
Small Animal	Adopted Altered	Owner Surrender	1	-0.888	5	1.183	2	-0.696	4	0.192	636	3	-0.268	5	1.092	3	-0.252	4	0.256	-2	0	-1	0
Small Animal	Adopted Altered	Owner Surrender	3	-0.124	5	0.982	4	0.491	5	2.619	430	3	-0.319	2	-0.451	2	-0.723	1	-0.879	0	3	2	4
Small Animal	Adopted Altered	Owner Surrender	5	1.137	5	1.525	5	1.971	5	3.713	530	4	0.172	2	-0.575	1	-0.786	1	-0.965	1	3	4	4
Small Animal	Adopted Altered	Owner Surrender	5	1.137	5	1.525	5	1.971	5	3.713	699	4	0.38	2	-0.555	3	-0.053	1	-1.012	1	3	2	4
Small Animal	Adopted Altered	Owner Surrender	5	1.137	5	1.525	5	1.971	5	3.713	349	2	-0.647	1	-0.649	3	-0.233	1	-0.955	3	4	2	4
Small Animal	Adopted Altered	Owner Surrender	5	1.137	5	1.525	5	1.971	5	3.713	349	2	-0.647	1	-0.649	3	-0.233	1	-0.955	3	4	2	4
Small Animal	Adopted Altered	Owner Surrender	5	1.137	5	1.525	5	1.971	5	3.713	530	4	0.172	2	-0.575	1	-0.786	1	-0.965	1	3	4	4
Small Animal	Adopted Altered	Owner Surrender	5	1.137	5	1.525	5	1.971	5	3.713	699	4	0.38	2	-0.555	3	-0.053	1	-1.012	1	3	2	4
Small Animal	Adopted Altered	Owner Surrender	5	1.137	5	1.525	5	1.971	5	3.713	973	5	2.113	4	-0.008	4	0.528	5	1.791	0	1	1	0
Small Animal	Adopted Altered	Owner Surrender	5	1.137	5	1.525	5	1.971	5	3.713	646	4	0.028	1	-0.951	3	-0.12	1	-0.939	1	4	2	4
Small Animal	Adopted Altered	Owner Surrender	4	-0.019	5	0.762	4	0.477	5	2.59	500	3	-0.167	2	-0.479	1	-0.912	3	-0.301	1	3	3	2
Small Animal	Adopted Altered	Owner Surrender	4	-0.019	5	0.762	4	0.477	5	2.59	791	4	0.032	1	-0.662	2	-0.73	2	-0.56	0	4	2	3
Small Animal	Adopted Altered	Owner Surrender	4	-0.019	5	0.762	4	0.477	5	2.59	791	4	0.032	1	-0.662	2	-0.73	2	-0.56	0	4	2	3
Small Animal	Adopted Altered	Owner Surrender	1	-0.931	4	0.165	4	0.244	1	-1.002	1618	3	-0.361	1	-0.85	1	-1.415	3	-0.138	-2	3	3	-2
Small Animal	Adopted Altered	Owner Surrender	3	-0.546	4	0.02	5	0.807	5	1.509	601	4	-0.069	2	-0.377	2	-0.524	2	-0.644	-1	2	3	3
Small Animal	Adopted Altered	Owner Surrender	2	-0.767	3	-0.285	2	-0.551	2	-0.61	1388	1	-0.782	1	-0.747	1	-1.068	2	-0.59	1	2	1	0
Small Animal	Adopted Altered	Owner Surrender	3	-0.196	3	-0.353	1	-0.836	1	-0.851	1990	4	0.137	4	0.048	1	-1.012	4	-0.064	-1	-1	0	-3
Small Animal	Adopted Altered	Owner Surrender	3	-0.196	3	-0.353	1	-0.836	1	-0.851	1990	4	0.137	4	0.048	1	-1.012	4	-0.064	-1	-1	0	-3
Small Animal	Adopted Altered	Owner Surrender	4	-0.058	2	-0.44	4	0.383	4	0.313	747	4	0.086	1	-0.709	2	-0.481	1	-0.915	0	1	2	3
Small Animal	Adopted Altered	Owner Surrender	5	2.276	5	0.311	3	-0.131	2	-0.582	511	4	0.853	1	-0.688	5	1.07	2	-0.52	1	4	-2	0
Small Animal	Adopted	Owner Surrender	3	-0.119	4	0.022	3	-0.073	3	-0.397	626	3	-0.351	4	0.179	2	-0.476	4	0.227	0	0	1	-1
Small Animal	Adopted	Owner Surrender	3	-0.119	4	0.022	3	-0.073	3	-0.397	626	3	-0.351	4	0.179	2	-0.476	4	0.227	0	0	1	-1
Small Animal	Adopted Unaltered	Owner Surrender	4	-0.054	3	-0.367	2	-0.51	3	-0.155	618	4	0.744	2	-0.483	2	-0.5	2	-0.547	0	1	0	1
Small Animal	Adopted Unaltered	Owner Surrender	4	-0.054	3	-0.367	2	-0.51	3	-0.155	618	4	0.744	2	-0.483	2	-0.5	2	-0.547	0	1	0	1
Small Animal	Adopted Unaltered	Owner Surrender	4	-0.054	3	-0.367	2	-0.51	3	-0.155	618	4	0.744	2	-0.483	2	-0.5	2	-0.547	0	1	0	1
Small Animal	Adopted Unaltered	Owner Surrender	2	-0.711	4	0.101	3	-0.319	4	0.19	967	2	-0.588	2	-0.606	5	1.739	4	0.314	0	2	-2	0
Small Animal	Adopted Unaltered	Owner Surrender	2	-0.711	4	0.101	3	-0.319	4	0.19	967	2	-0.588	2	-0.606	5	1.739	4	0.314	0	2	-2	0
Small Animal	Adopted Unaltered	Owner Surrender	2	-0.711	4	0.101	3	-0.319	4	0.19	967	2	-0.588	2	-0.606	5	1.739	4	0.314	0	2	-2	0
Small Animal	Adopted	Owner Surrender	3	-0.262	1	-0.795	1	-1.038	3	-0.432	505	5	1.646	4	0.239	5	1.161	4	0.184	-2	-3	-4	-1
Small Animal	Adopted	Owner Surrender	4	0.426	4	0.053	1	-0.844	5	0.836	1875	5	2.539	4	0.116	5	0.591	5	1.162	-1	0	-4	0
Small Animal	Adopted	Owner Surrender	3	-0.481	1	-0.733	5	1.093	2	-0.541	451	1	-0.796	1	-0.838	5	1.092	3	-0.239	2	0	0	-1
Small Animal	Adopted	Owner Surrender	4	-0.108	4	0.008	2	-0.524	5	2.233	524	4	0.09	4	0.069	1	-0.974	5	2.647	0	0	1	0
Small Animal	Adopted	Owner Surrender	4	-0.108	4	0.008	2	-0.524	5	2.233	543	2	-0.612	1	-0.799	4	0.293	1	-1.092	2	3	-2	4
Small Animal	Adopted	Owner Surrender	4	-0.108	4	0.008	2	-0.524	5	2.233	524	4	0.09	4	0.069	1	-0.974	5	2.647	0	0	1	0
Small Animal	Adopted	Owner Surrender	4	-0.108	4	0.008	2	-0.524	5	2.233	600	5	1.075	4	-0.085	1	-1.326	4	0.37	-1	0	1	1
Small Animal	Adopted	Owner Surrender	2	-0.613	5	0.416	3	-0.175	3	-0.292	1006	2	-0.734	3	-0.19	3	-0.181	1	-0.775	0	2	0	2
Small Animal	Adopted	Owner Surrender	2	-0.613	5	0.416	3	-0.175	3	-0.292	1006	2	-0.734	3	-0.19	3	-0.181	1	-0.775	0	2	0	2
Small Animal	Adopted	Owner Surrender	2	-0.662	4	0.167	4	0.342	3	-0.199	462	1	-0.819	3	-0.172	4	0.365	2	-0.694	1	1	0	1
Small Animal	Adopted	Owner Surrender	2	-0.662	4	0.167	4	0.342	3	-0.199	462	1	-0.819	3	-0.172	4	0.365	2	-0.694	1	1	0	1
Small Animal	Adopted	Owner Surrender	1	-0.828	2	-0.417	5	0.687	2	-0.718	650	1	-0.797	4	0.213	5	0.726	4	-0.044	0	-2	0	-2
Small Animal	Adopted	Owner Surrender	1	-0.828	2	-0.417	5	0.687	2	-0.718	650	1	-0.797	4	0.213	5	0.726	4	-0.044	0	-2	0	-2
Small Animal	Adopted Unaltered	Owner Surrender	4	0.024	3	-0.184	1	-0.783	4	0.266	3054	4	0.21	1	-0.747	2	-0.652	5	1.317	0	2	-1	-1
Small Animal	Adopted Altered	Owner Surrender	4	0.024	3	-0.184	1	-0.783	4	0.266	3054	4	0.21	1	-0.747	2	-0.652	5	1.317	0	2	-1	-1
Small Animal	Adopted Unaltered	Owner Surrender	4	0.024	3	-0.184	1	-0.783	4	0.266	542	5	1.021	4	-0.02	3	-0.278	4	0.094	-1	-1	-2	0
Small Animal	Adopted Unaltered	Owner Surrender	4	0.024	3	-0.184	1	-0.783	4	0.266	542	5	1.021	4	-0.02	3	-0.278	4	0.094	-1	-1	-2	0
Small Animal	Adopted Unaltered	Owner Surrender	2	-0.619	3	-0.127	3	-0.109	4	0.231	536	2	-0.713	3	-0.154	3	0.015	3	-0.275	0	0	0	1
Small Animal	Adopted Unaltered	Owner Surrender	2	-0.619	3	-0.127	3	-0.109	4	0.231	305	1	-0.852	3	-0.15	5	0.769	2	-0.531	1	0	-2	2
Small Animal	Adopted Unaltered	Owner Surrender	2	-0.619	3	-0.127	3	-0.109	4	0.231	355	2	-0.7	4	-0.103	4	0.499	4	-0.073	0	-1	-1	0
Small Animal	Adopted Unaltered	Owner Surrender	2	-0.619	3	-0.127	3	-0.109	4	0.231	355	2	-0.7	4	-0.103	4	0.499	4	-0.073	0	-1	-1	0
Small Animal	Adopted	Owner Surrender	4	-0.039	5	2.642	5	0.694	5	1.817	610	2	-0.727	1	-0.878	1	-1.109	1	-0.921	2	4	4	4
Small Animal	Adopted	Owner Surrender	4	-0.039	5	2.642	5	0.694	5	1.817	6176	5	1.37	1	-0.698	1	-1.112	4	0.116	-1	4	4	1
Small Animal	Adopted	Owner Surrender	4	-0.039	5	2.642	5	0.694	5	1.817	469	4	0.647	2	-0.426	4	0.339	1	-0.762	0	3	1	4
Small Animal	Adopted	Owner Surrender	4	-0.039	5	2.642	5	0.694	5	1.817	798	4	-0.081	3	-0.344	5	2.059	5	0.767	0	2	0	0
Small Animal	Adopted	Owner Surrender	4	-0.039	5	2.642	5	0.694	5	1.817	1864	5	1.943	1	-0.804	1	-1.072	4	-0.002	-1	4	4	1
Small Animal	Adopted	Owner Surrender	4	-0.039	5	2.642	5	0.694	5	1.817	537	4	0.592	2	-0.469	4	0.136	1	-0.848	0	3	1	4
Small Animal	Adopted	Owner Surrender	4	-0.039	5	2.642	5	0.694	5	1.817	543	5	1.568	4	0.017	3	-0.225	1	-0.762	-1	1	2	4
Small Animal	Adopted Altered	Owner Surrender	2	-0.594	4	0.217	3	-0.112	3	-0.45	1990	4	0.137	4	0.048	1	-1.012	4	-0.064	-2	0	2	-1
Small Animal	Adopted	Owner Surrender	3	-0.196	4	0.053	3	-0.115	4	-0.005	2774	2	-0.707	1	-0.748	3	-0.319	4	0.03	1	3	0	0
Small Animal	Adopted Unaltered	Owner Surrender	1	-0.792	1	-0.756	3	0.033	2	-0.662	799	2	-0.742	4	0.208	2	-0.529	3	-0.335	-1	-3	1	-1
Small Animal	Adopted Unaltered	Owner Surrender	1	-0.792	1	-0.756	3	0.033	2	-0.662	799	2	-0.742	4	0.208	2	-0.529	3	-0.335	-1	-3	1	-1
Small Animal	Adopted	Owner Surrender	2	-0.594	4	0.217	3	-0.112	3	-0.45	1816	4	-0.015	1	-0.752	2	-0.51	4	0.499	-2	3	1	-1
Small Animal	Adopted	Owner Surrender	2	-0.594	4	0.217	3	-0.112	3	-0.45	791	4	0.032	1	-0.662	2	-0.73	2	-0.56	-2	3	1	1
Small Animal	Adopted	Owner Surrender	2	-0.594	4	0.217	3	-0.112	3	-0.45	2635	5	1.029	2	-0.558	1	-1.137	5	1.964	-3	2	2	-2
Small Animal	Adopted	Owner Surrender	2	-0.594	4	0.217	3	-0.112	3	-0.45	2635	5	1.029	2	-0.558	1	-1.137	5	1.964	-3	2	2	-2
Small Animal	Adopted	Owner Surrender	2	-0.594	4	0.217	3	-0.112	3	-0.45	2635	5	1.029	2	-0.558	1	-1.137	5	1.964	-3	2	2	-2
Small Animal	Adopted Unaltered	Owner Surrender	2	-0.594	4	0.217	3	-0.112	3	-0.45	563	3	-0.424	2	-0.412	1	-1.094	5	1.558	-1	2	2	-2
Small Animal	Adopted Unaltered	Owner Surrender	2	-0.594	4	0.217	3	-0.112	3	-0.45	563	3	-0.424	2	-0.412	1	-1.094	5	1.558	-1	2	2	-2
Small Animal	Adopted	Owner Surrender	2	-0.708	5	0.764	3	-0.054	4	-0.03	1740	5	2.491	3	-0.276	3	-0.349	5	1.595	-3	2	0	-1
Small Animal	Adopted Unaltered	Owner Surrender	4	0.266	1	-0.734	1	-1.201	5	2.597	373	5	0.964	3	-0.132	4	0.34	2	-0.58	-1	-2	-3	3
Small Animal	Adopted	Owner Surrender	1	-0.796	1	-0.619	5	1.183	3	-0.344	494	2	-0.612	5	1.001	5	1.451	5	1.414	-1	-4	0	-2
Small Animal	Adopted Altered	Owner Surrender	1	-0.796	1	-0.619	5	1.183	3	-0.344	494	2	-0.612	5	1.001	5	1.451	5	1.414	-1	-4	0	-2
Small Animal	Adopted	Owner Surrender	4	0.432	3	-0.134	3	-0.13	4	0.31	674	4	0.768	2	-0.503	4	0.055	1	-0.761	0	1	-1	3
Small Animal	Adopted	Owner Surrender	2	-0.682	1	-0.655	5	0.883	3	-0.401	1084	1	-0.896	1	-0.895	1	-0.954	1	-0.833	1	0	4	2
Small Animal	Adopted	Owner Surrender	2	-0.682	1	-0.655	5	0.883	3	-0.401	1084	1	-0.896	1	-0.895	1	-0.954	1	-0.833	1	0	4	2
Small Animal	Adopted	Owner Surrender	2	-0.682	1	-0.655	5	0.883	3	-0.401	704	3	-0.411	2	-0.408	3	-0.188	5	1.867	-1	-1	2	-2
Small Animal	Adopted	Owner Surrender	2	-0.682	1	-0.655	5	0.883	3	-0.401	2199	5	2.894	4	0.238	5	2.251	5	2.098	-3	-3	0	-2
Small Animal	Adopted	Owner Surrender	4	0.032	1	-0.662	2	-0.73	2	-0.56	791	4	0.032	1	-0.662	2	-0.73	2	-0.56	0	0	0	0
Small Animal	Adopted	Owner Surrender	4	0.032	1	-0.662	2	-0.73	2	-0.56	791	4	0.032	1	-0.662	2	-0.73	2	-0.56	0	0	0	0
Small Animal	Adopted	Owner Surrender	4	0.032	1	-0.662	2	-0.73	2	-0.56	791	4	0.032	1	-0.662	2	-0.73	2	-0.56	0	0	0	0
Small Animal	Adopted Altered	Owner Surrender	4	0.032	1	-0.662	2	-0.73	2	-0.56	791	4	0.032	1	-0.662	2	-0.73	2	-0.56	0	0	0	0
Small Animal	Adopted	Owner Surrender	4	0.032	1	-0.662	2	-0.73	2	-0.56	791	4	0.032	1	-0.662	2	-0.73	2	-0.56	0	0	0	0
Small Animal	Adopted	Owner Surrender	4	0.032	1	-0.662	2	-0.73	2	-0.56	791	4	0.032	1	-0.662	2	-0.73	2	-0.56	0	0	0	0
Small Animal	Adopted	Owner Surrender	3	-0.167	4	-0.035	1	-1.034	3	-0.443	645	3	-0.299	2	-0.452	4	0.421	5	0.801	0	2	-3	-2
Small Animal	Adopted	Owner Surrender	3	-0.167	4	-0.035	1	-1.034	3	-0.443	645	3	-0.299	2	-0.452	4	0.421	5	0.801	0	2	-3	-2
Small Animal	Adopted	Owner Surrender	4	0.882	4	0.16	2	-0.637	5	0.83	268	5	1.297	1	-0.691	3	-0.111	1	-1.218	-1	3	-1	4
Small Animal	Adopted	Owner Surrender	4	0.882	4	0.16	2	-0.637	5	0.83	268	5	1.297	1	-0.691	3	-0.111	1	-1.218	-1	3	-1	4
Small Animal	Adopted	Owner Surrender	4	-0.086	2	-0.373	1	-0.854	5	1.374	523	2	-0.622	2	-0.611	2	-0.389	5	1.372	2	0	-1	0
Small Animal	Adopted	Owner Surrender	4	0.219	1	-0.682	2	-0.651	2	-0.673	460	4	0.237	1	-0.896	1	-1.361	3	-0.235	0	0	1	-1
Small Animal	Adopted	Owner Surrender	1	-0.849	3	-0.149	5	1.059	3	-0.451	2774	2	-0.707	1	-0.748	3	-0.319	4	0.03	-1	2	2	-1
Small Animal	Adopted Unaltered	Owner Surrender	3	-0.144	5	1.275	4	0.337	5	2.405	728	2	-0.632	3	-0.287	3	-0.219	2	-0.597	1	2	1	3
Small Animal	Adopted Unaltered	Owner Surrender	3	-0.144	5	1.275	4	0.337	5	2.405	416	3	-0.173	5	0.461	4	0.189	4	0.606	0	0	0	1
Small Animal	Adopted	Owner Surrender	3	-0.144	5	1.275	4	0.337	5	2.405	520	3	-0.333	1	-0.647	4	0.134	2	-0.494	0	4	0	3
Small Animal	Adopted Unaltered	Owner Surrender	3	-0.144	5	1.275	4	0.337	5	2.405	814	1	-0.819	2	-0.534	3	-0.318	4	0.289	2	3	1	1
Small Animal	Adopted	Owner Surrender	3	-0.144	5	1.275	4	0.337	5	2.405	1474	3	-0.155	3	-0.286	1	-0.842	5	1.696	0	2	3	0
Small Animal	Adopted Unaltered	Owner Surrender	3	-0.144	5	1.275	4	0.337	5	2.405	416	3	-0.173	5	0.461	4	0.189	4	0.606	0	0	0	1
Small Animal	Adopted	Owner Surrender	3	-0.144	5	1.275	4	0.337	5	2.405	487	2	-0.768	3	-0.233	5	0.631	3	-0.326	1	2	-1	2
Small Animal	Adopted	Owner Surrender	3	-0.144	5	1.275	4	0.337	5	2.405	1474	3	-0.155	3	-0.286	1	-0.842	5	1.696	0	2	3	0
Small Animal	Adopted	Owner Surrender	3	-0.144	5	1.275	4	0.337	5	2.405	1474	3	-0.155	3	-0.286	1	-0.842	5	1.696	0	2	3	0
Small Animal	Adopted Unaltered	Owner Surrender	3	-0.144	5	1.275	4	0.337	5	2.405	814	1	-0.819	2	-0.534	3	-0.318	4	0.289	2	3	1	1
Small Animal	Adopted	Owner Surrender	3	-0.144	5	1.275	4	0.337	5	2.405	532	3	-0.259	2	-0.588	5	0.666	3	-0.218	0	3	-1	2
Small Animal	Adopted	Owner Surrender	3	-0.144	5	1.275	4	0.337	5	2.405	520	3	-0.333	1	-0.647	4	0.134	2	-0.494	0	4	0	3
Small Animal	Adopted Unaltered	Owner Surrender	3	-0.144	5	1.275	4	0.337	5	2.405	814	1	-0.819	2	-0.534	3	-0.318	4	0.289	2	3	1	1
Small Animal	Adopted	Owner Surrender	3	-0.144	5	1.275	4	0.337	5	2.405	487	2	-0.768	3	-0.233	5	0.631	3	-0.326	1	2	-1	2
Small Animal	Adopted	Owner Surrender	3	-0.144	5	1.275	4	0.337	5	2.405	532	3	-0.259	2	-0.588	5	0.666	3	-0.218	0	3	-1	2
Small Animal	Adopted	Owner Surrender	4	0.867	5	0.329	2	-0.426	5	1.027	556	4	0.107	5	0.363	3	-0.296	4	0.175	0	0	-1	1
Small Animal	Adopted	Owner Surrender	4	0.542	2	-0.512	2	-0.576	3	-0.158	555	5	1.196	3	-0.325	2	-0.404	2	-0.733	-1	-1	0	1
Small Animal	Adopted	Owner Surrender	3	-0.481	4	0	3	-0.083	5	0.799	426	1	-0.785	2	-0.618	3	-0.15	4	-0.067	2	2	0	1
Small Animal	Adopted	Owner Surrender	3	-0.481	4	0	3	-0.083	5	0.799	426	1	-0.785	2	-0.618	3	-0.15	4	-0.067	2	2	0	1
Small Animal	Adopted Unaltered	Owner Surrender	3	-0.452	1	-0.701	4	0.109	1	-0.857	563	2	-0.633	5	0.444	5	0.8	2	-0.643	1	-4	-1	-1
Small Animal	Adopted Unaltered	Owner Surrender	3	-0.452	1	-0.701	4	0.109	1	-0.857	563	2	-0.633	5	0.444	5	0.8	2	-0.643	1	-4	-1	-1
Small Animal	Adopted Altered	Owner Surrender	5	1.161	3	-0.345	4	0.255	3	-0.211	5045	4	0.138	1	-0.772	1	-1.355	4	0.33	1	2	3	-1
Small Animal	Adopted	Owner Surrender	2	-0.619	1	-0.686	1	-1.108	5	2.538	1198	4	0.507	4	0.062	1	-0.964	4	0.256	-2	-3	0	1
Small Animal	Adopted	Owner Surrender	2	-0.619	1	-0.686	1	-1.108	5	2.538	1198	4	0.507	4	0.062	1	-0.964	4	0.256	-2	-3	0	1
Small Animal	Adopted	Owner Surrender	2	-0.584	1	-0.834	1	-0.965	2	-0.639	990	3	-0.144	2	-0.431	5	0.915	4	0.493	-1	-1	-4	-2
Small Animal	Adopted	Owner Surrender	4	0.215	4	0.072	2	-0.68	5	1.014	2364	3	-0.492	1	-0.812	2	-0.624	1	-0.822	1	3	0	4
Small Animal	Adopted	Owner Surrender	4	0.215	4	0.072	2	-0.68	5	1.014	2364	3	-0.492	1	-0.812	2	-0.624	1	-0.822	1	3	0	4
Small Animal	Adopted	Owner Surrender	2	-0.571	3	-0.347	5	1.591	4	-0.033	508	3	-0.207	5	1.66	4	0.084	5	1.732	-1	-2	1	-1
Small Animal	Adopted	Owner Surrender	2	-0.571	3	-0.347	5	1.591	4	-0.033	508	3	-0.207	5	1.66	4	0.084	5	1.732	-1	-2	1	-1
Small Animal	Adopted	Owner Surrender	1	-0.856	5	0.467	5	1.816	5	0.726	422	2	-0.722	3	-0.275	4	0.261	1	-0.761	-1	2	1	4
Small Animal	Adopted	Owner Surrender	2	-0.567	3	-0.252	1	-0.904	5	1.394	1659	3	-0.532	2	-0.584	1	-1.004	1	-0.851	-1	1	0	4
Small Animal	Adopted	Owner Surrender	2	-0.65	4	0.1	2	-0.594	4	0.485	574	4	0.18	5	0.416	2	-0.535	4	0.592	-2	-1	0	0
Small Animal	Adopted	Owner Surrender	3	-0.523	1	-0.759	4	0.434	3	-0.225	488	4	0.331	1	-0.877	4	0.255	1	-0.863	-1	0	0	2
Small Animal	Adopted	Owner Surrender	3	-0.523	1	-0.759	4	0.434	3	-0.225	488	4	0.331	1	-0.877	4	0.255	1	-0.863	-1	0	0	2
Small Animal	Adopted	Owner Surrender	2	-0.63	2	-0.425	4	0.386	4	0.644	4022	4	0.22	1	-0.724	1	-0.963	5	1.534	-2	1	3	-1
Small Animal	Adopted	Owner Surrender	5	2.349	5	0.705	2	-0.695	5	2.856	527	5	0.917	3	-0.127	4	0.304	1	-0.88	0	2	-2	4
Small Animal	Adopted	Owner Surrender	5	2.349	5	0.705	2	-0.695	5	2.856	527	5	0.917	3	-0.127	4	0.304	1	-0.88	0	2	-2	4
Small Animal	Adopted	Owner Surrender	1	-0.849	3	-0.149	5	1.059	3	-0.451	455	2	-0.762	5	0.369	5	1.054	4	0.096	-1	-2	0	-1
Small Animal	Adopted	Owner Surrender	1	-0.849	3	-0.149	5	1.059	3	-0.451	455	2	-0.762	5	0.369	5	1.054	4	0.096	-1	-2	0	-1
Small Animal	Adopted	Owner Surrender	4	0.163	1	-1.033	1	-1.604	5	2.243	616	3	-0.337	3	-0.289	1	-0.783	5	2.248	1	-2	0	0
Small Animal	Adopted	Owner Surrender	4	0.163	1	-1.033	1	-1.604	5	2.243	592	4	0.13	1	-0.688	1	-0.857	3	-0.417	0	0	0	2
Small Animal	Adopted Unaltered	Owner Surrender	4	0.163	1	-1.033	1	-1.604	5	2.243	501	4	0.141	3	-0.259	1	-1.497	5	1.288	0	-2	0	0
Small Animal	Adopted	Owner Surrender	3	-0.144	5	1.275	4	0.337	5	2.405	406	2	-0.756	1	-0.8	5	1.689	1	-1.019	1	4	-1	4
Small Animal	Adopted	Owner Surrender	3	-0.144	5	1.275	4	0.337	5	2.405	406	2	-0.756	1	-0.8	5	1.689	1	-1.019	1	4	-1	4
Small Animal	Adopted Unaltered	Owner Surrender	3	-0.391	5	0.271	2	-0.591	4	-0.044	797	2	-0.564	2	-0.388	4	0.084	2	-0.487	1	3	-2	2
Small Animal	Adopted Unaltered	Owner Surrender	3	-0.391	5	0.271	2	-0.591	4	-0.044	797	2	-0.564	2	-0.388	4	0.084	2	-0.487	1	3	-2	2
Small Animal	Adopted Unaltered	Owner Surrender	4	0.796	2	-0.393	3	-0.111	2	-0.718	371	4	0.573	1	-0.921	5	2.012	4	-0.061	0	1	-2	-2
Small Animal	Adopted	Owner Surrender	4	0.002	5	1.058	2	-0.354	5	0.867	656	1	-0.828	3	-0.244	5	0.592	4	0.361	3	2	-3	1
Small Animal	Adopted	Owner Surrender	4	0.002	5	1.058	2	-0.354	5	0.867	656	1	-0.828	3	-0.244	5	0.592	4	0.361	3	2	-3	1
Small Animal	Adopted	Owner Surrender	5	2.148	4	0.042	2	-0.454	3	-0.467	2041	4	0.083	1	-0.656	1	-0.807	2	-0.63	1	3	1	1
Small Animal	Adopted	Owner Surrender	5	2.148	4	0.042	2	-0.454	3	-0.467	2041	4	0.083	1	-0.656	1	-0.807	2	-0.63	1	3	1	1
Small Animal	Adopted	Owner Surrender	5	2.148	4	0.042	2	-0.454	3	-0.467	2041	4	0.083	1	-0.656	1	-0.807	2	-0.63	1	3	1	1
Small Animal	Adopted	Owner Surrender	5	1.964	3	-0.232	5	1.248	4	0.007	1390	4	0.503	1	-0.77	1	-1.587	5	2.376	1	2	4	-1
Small Animal	Adopted	Owner Surrender	5	1.964	3	-0.232	5	1.248	4	0.007	1390	4	0.503	1	-0.77	1	-1.587	5	2.376	1	2	4	-1
Small Animal	Adopted Unaltered	Owner Surrender	1	-0.958	3	-0.173	3	-0.22	4	0.553	1055	4	0.473	3	-0.193	1	-1.096	5	2.349	-3	0	2	-1
Small Animal	Adopted Unaltered	Owner Surrender	2	-0.594	5	0.889	4	0.074	5	2.251	480	3	-0.358	5	1.953	5	0.79	5	1.399	-1	0	-1	0
Small Animal	Adopted	Owner Surrender	2	-0.613	2	-0.46	1	-0.811	4	0.059	509	5	1.739	5	0.338	2	-0.492	4	0.651	-3	-3	-1	0
Small Animal	Adopted	Owner Surrender	2	-0.613	2	-0.46	1	-0.811	4	0.059	509	5	1.739	5	0.338	2	-0.492	4	0.651	-3	-3	-1	0
Small Animal	Adopted	Owner Surrender	4	0.206	2	-0.502	2	-0.372	4	0.573	619	1	-0.886	1	-0.778	1	-0.992	1	-1.221	3	1	1	3
Small Animal	Adopted	Owner Surrender	4	0.206	2	-0.502	2	-0.372	4	0.573	619	1	-0.886	1	-0.778	1	-0.992	1	-1.221	3	1	1	3
Small Animal	Adopted	Owner Surrender	1	-0.958	3	-0.173	3	-0.22	4	0.553	965	2	-0.598	2	-0.514	1	-0.983	1	-0.777	-1	1	2	3
Small Animal	Adopted	Owner Surrender	1	-0.958	3	-0.173	3	-0.22	4	0.553	965	2	-0.598	2	-0.514	1	-0.983	1	-0.777	-1	1	2	3
Small Animal	Adopted	Owner Surrender	1	-0.958	3	-0.173	3	-0.22	4	0.553	603	3	-0.512	1	-0.801	3	-0.249	2	-0.628	-2	2	0	2
Small Animal	Adopted	Owner Surrender	1	-0.958	3	-0.173	3	-0.22	4	0.553	603	3	-0.512	1	-0.801	3	-0.249	2	-0.628	-2	2	0	2
Small Animal	Adopted	Owner Surrender	3	-0.212	2	-0.487	1	-1.035	5	3.311	1140	2	-0.63	2	-0.425	4	0.386	4	0.644	1	0	-3	1
Small Animal	Adopted	Owner Surrender	3	-0.212	2	-0.487	1	-1.035	5	3.311	1140	2	-0.63	2	-0.425	4	0.386	4	0.644	1	0	-3	1
Small Animal	Adopted	Owner Surrender	5	1.401	4	-0.071	5	0.673	2	-0.582	521	3	-0.454	1	-0.955	1	-1.247	1	-0.939	2	3	4	1
Small Animal	Adopted	Owner Surrender	5	1.401	4	-0.071	5	0.673	2	-0.582	521	3	-0.454	1	-0.955	1	-1.247	1	-0.939	2	3	4	1
Small Animal	Adopted	Owner Surrender	2	-0.727	3	-0.156	4	0.196	1	-1.027	619	4	0.054	4	0.039	4	0.438	4	-0.085	-2	-1	0	-3
Small Animal	Adopted	Owner Surrender	2	-0.727	3	-0.156	4	0.196	1	-1.027	739	1	-0.896	2	-0.374	4	0.469	2	-0.687	1	1	0	-1
Small Animal	Adopted Unaltered	Owner Surrender	2	-0.727	3	-0.156	4	0.196	1	-1.027	739	1	-0.896	2	-0.374	4	0.469	2	-0.687	1	1	0	-1
Small Animal	Adopted Unaltered	Owner Surrender	2	-0.727	3	-0.156	4	0.196	1	-1.027	739	1	-0.896	2	-0.374	4	0.469	2	-0.687	1	1	0	-1
Small Animal	Adopted	Owner Surrender	2	-0.727	3	-0.156	4	0.196	1	-1.027	450	1	-0.985	2	-0.586	1	-1.204	2	-0.618	1	1	3	-1
Small Animal	Adopted	Owner Surrender	2	-0.727	3	-0.156	4	0.196	1	-1.027	450	1	-0.985	2	-0.586	1	-1.204	2	-0.618	1	1	3	-1
Small Animal	Adopted	Owner Surrender	2	-0.727	3	-0.156	4	0.196	1	-1.027	450	1	-0.985	2	-0.586	1	-1.204	2	-0.618	1	1	3	-1
Small Animal	Adopted	Owner Surrender	1	-0.958	3	-0.173	3	-0.22	4	0.553	674	4	0.748	4	0.094	3	-0.242	5	0.987	-3	-1	0	-1
Small Animal	Adopted	Owner Surrender	1	-0.958	3	-0.173	3	-0.22	4	0.553	674	4	0.748	4	0.094	3	-0.242	5	0.987	-3	-1	0	-1
Small Animal	Adopted	Owner Surrender	3	-0.335	1	-0.936	4	0.177	2	-0.537	1063	3	-0.376	1	-0.977	3	-0.249	1	-0.786	0	0	1	1
Small Animal	Adopted	Owner Surrender	3	-0.335	1	-0.936	4	0.177	2	-0.537	1063	3	-0.376	1	-0.977	3	-0.249	1	-0.786	0	0	1	1
Small Animal	Adopted	Owner Surrender	5	1.257	2	-0.416	4	0.202	2	-0.625	407	1	-0.904	4	-0.081	1	-0.872	2	-0.686	4	-2	3	0
Small Animal	Adopted	Owner Surrender	5	1.257	2	-0.416	4	0.202	2	-0.625	407	1	-0.904	4	-0.081	1	-0.872	2	-0.686	4	-2	3	0
Small Animal	Adopted Unaltered	Owner Surrender	2	-0.771	1	-0.674	1	-0.765	3	-0.378	616	3	-0.337	3	-0.289	1	-0.783	5	2.248	-1	-2	0	-2
Small Animal	Adopted	Owner Surrender	2	-0.771	1	-0.674	1	-0.765	3	-0.378	1524	4	0.6	3	-0.345	2	-0.567	4	0.19	-2	-2	-1	-1
Small Animal	Adopted	Owner Surrender	2	-0.771	1	-0.674	1	-0.765	3	-0.378	522	4	0.587	4	-0.021	1	-1.436	5	2.586	-2	-3	0	-2
Small Animal	Adopted	Owner Surrender	2	-0.771	1	-0.674	1	-0.765	3	-0.378	522	4	0.587	4	-0.021	1	-1.436	5	2.586	-2	-3	0	-2
Small Animal	Adopted	Owner Surrender	3	-0.431	2	-0.52	1	-1.351	2	-0.579	709	3	-0.189	5	0.373	5	2.047	5	1.908	0	-3	-4	-3
Small Animal	Adopted	Owner Surrender	3	-0.431	2	-0.52	1	-1.351	2	-0.579	709	3	-0.189	5	0.373	5	2.047	5	1.908	0	-3	-4	-3
Small Animal	Adopted Altered	Owner Surrender	3	-0.376	5	1.89	2	-0.722	5	2.65	413	2	-0.672	2	-0.586	1	-1.149	3	-0.453	1	3	1	2
Small Animal	Adopted Altered	Owner Surrender	3	-0.376	5	1.89	2	-0.722	5	2.65	413	2	-0.672	2	-0.586	1	-1.149	3	-0.453	1	3	1	2
Small Animal	Adopted	Owner Surrender	2	-0.604	1	-0.811	5	0.873	3	-0.227	656	1	-0.828	3	-0.244	5	0.592	4	0.361	1	-2	0	-1
Small Animal	Adopted	Owner Surrender	2	-0.604	1	-0.811	5	0.873	3	-0.227	656	1	-0.828	3	-0.244	5	0.592	4	0.361	1	-2	0	-1
Small Animal	Adopted	Owner Surrender	2	-0.604	1	-0.811	5	0.873	3	-0.227	656	1	-0.828	3	-0.244	5	0.592	4	0.361	1	-2	0	-1
Small Animal	Adopted	Owner Surrender	2	-0.604	1	-0.811	5	0.873	3	-0.227	513	3	-0.282	3	-0.283	3	-0.229	5	2.51	-1	-2	2	-2
Small Animal	Adopted Unaltered	Owner Surrender	2	-0.604	1	-0.811	5	0.873	3	-0.227	456	2	-0.619	3	-0.127	3	-0.109	4	0.231	0	-2	2	-1
Small Animal	Adopted	Owner Surrender	2	-0.604	1	-0.811	5	0.873	3	-0.227	513	3	-0.282	3	-0.283	3	-0.229	5	2.51	-1	-2	2	-2
Small Animal	Adopted Unaltered	Owner Surrender	2	-0.604	1	-0.811	5	0.873	3	-0.227	456	2	-0.619	3	-0.127	3	-0.109	4	0.231	0	-2	2	-1
Small Animal	Adopted	Owner Surrender	2	-0.604	1	-0.811	5	0.873	3	-0.227	513	3	-0.282	3	-0.283	3	-0.229	5	2.51	-1	-2	2	-2
Small Animal	Adopted	Owner Surrender	2	-0.604	1	-0.811	5	0.873	3	-0.227	924	3	-0.152	2	-0.489	2	-0.57	2	-0.502	-1	-1	3	1
Small Animal	Adopted	Owner Surrender	2	-0.604	1	-0.811	5	0.873	3	-0.227	513	3	-0.282	3	-0.283	3	-0.229	5	2.51	-1	-2	2	-2
Small Animal	Adopted	Owner Surrender	2	-0.604	1	-0.811	5	0.873	3	-0.227	513	3	-0.282	3	-0.283	3	-0.229	5	2.51	-1	-2	2	-2
Small Animal	Adopted	Owner Surrender	3	-0.396	2	-0.496	1	-0.931	2	-0.493	647	3	-0.118	1	-0.668	2	-0.73	1	-0.829	0	1	-1	1
Small Animal	Adopted	Owner Surrender	1	-0.958	3	-0.173	3	-0.22	4	0.553	676	5	1.53	2	-0.612	3	-0.157	2	-0.532	-4	1	0	2
Small Animal	Adopted Unaltered	Owner Surrender	1	-0.958	3	-0.173	3	-0.22	4	0.553	328	3	-0.521	2	-0.568	1	-1.419	2	-0.711	-2	1	2	2
Small Animal	Adopted	Owner Surrender	1	-0.958	3	-0.173	3	-0.22	4	0.553	1990	4	0.137	4	0.048	1	-1.012	4	-0.064	-3	-1	2	0
Small Animal	Adopted	Owner Surrender	1	-0.958	3	-0.173	3	-0.22	4	0.553	496	1	-0.923	1	-0.796	2	-0.353	1	-1.134	0	2	1	3
Small Animal	Adopted	Owner Surrender	1	-0.922	4	0.181	5	0.725	3	-0.311	481	1	-0.797	3	-0.153	4	0.305	2	-0.701	0	1	1	1
Small Animal	Adopted	Owner Surrender	1	-0.922	4	0.181	5	0.725	3	-0.311	481	1	-0.797	3	-0.153	4	0.305	2	-0.701	0	1	1	1
Small Animal	Adopted	Owner Surrender	2	-0.65	1	-0.785	4	0.049	1	-0.835	1255	1	-0.853	4	-0.059	4	0.286	4	0.122	1	-3	0	-3
Small Animal	Adopted	Owner Surrender	4	0.163	1	-1.033	1	-1.604	5	2.243	475	5	2.743	3	-0.31	5	0.752	2	-0.733	-1	-2	-4	3
Small Animal	Adopted	Owner Surrender	4	0.163	1	-1.033	1	-1.604	5	2.243	475	5	2.743	3	-0.31	5	0.752	2	-0.733	-1	-2	-4	3
Small Animal	Adopted	Owner Surrender	3	-0.51	4	0.24	2	-0.382	5	1.201	875	1	-0.791	2	-0.54	5	2.219	3	-0.426	2	2	-3	2
Small Animal	Adopted	Owner Surrender	3	-0.51	4	0.24	2	-0.382	5	1.201	875	1	-0.791	2	-0.54	5	2.219	3	-0.426	2	2	-3	2
Small Animal	Adopted	Owner Surrender	4	0.21	1	-0.747	2	-0.652	5	1.317	554	2	-0.736	2	-0.383	1	-1.395	5	0.789	2	-1	1	0
Small Animal	Adopted	Owner Surrender	4	0.21	1	-0.747	2	-0.652	5	1.317	554	2	-0.736	2	-0.383	1	-1.395	5	0.789	2	-1	1	0
Small Animal	Adopted	Owner Surrender	4	0.21	1	-0.747	2	-0.652	5	1.317	554	2	-0.736	2	-0.383	1	-1.395	5	0.789	2	-1	1	0
Small Animal	Adopted	Owner Surrender	3	-0.451	1	-0.944	5	1.506	1	-0.767	670	2	-0.643	4	-0.005	4	0.18	5	0.888	1	-3	1	-4
Small Animal	Adopted	Owner Surrender	3	-0.451	1	-0.944	5	1.506	1	-0.767	670	2	-0.643	4	-0.005	4	0.18	5	0.888	1	-3	1	-4
Small Animal	Adopted Unaltered	Owner Surrender	4	0.228	2	-0.515	1	-1.341	5	0.868	1083	2	-0.648	3	-0.151	1	-1.041	2	-0.668	2	-1	0	3
Small Animal	Adopted Unaltered	Owner Surrender	4	0.228	2	-0.515	1	-1.341	5	0.868	1083	2	-0.648	3	-0.151	1	-1.041	2	-0.668	2	-1	0	3
Small Animal	Adopted	Owner Surrender	4	0.103	1	-0.683	5	1.498	1	-0.772	606	2	-0.755	2	-0.42	3	-0.16	2	-0.62	2	-1	2	-1
Small Animal	Adopted	Owner Surrender	4	0.103	1	-0.683	5	1.498	1	-0.772	571	3	-0.495	1	-0.886	3	-0.256	2	-0.633	1	0	2	-1
Small Animal	Adopted	Owner Surrender	3	-0.346	2	-0.569	5	1.903	4	0.094	483	2	-0.685	1	-0.822	4	0.232	2	-0.641	1	1	1	2
Small Animal	Adopted Unaltered	Owner Surrender	1	-0.792	4	0.058	4	0.073	2	-0.706	478	1	-0.861	3	-0.304	2	-0.392	3	-0.426	0	1	2	-1
Small Animal	Adopted	Owner Surrender	5	2.535	3	-0.139	2	-0.432	4	0.45	488	5	1.04	3	-0.352	2	-0.493	3	-0.353	0	0	0	1
Small Animal	Adopted	Owner Surrender	5	2.535	3	-0.139	2	-0.432	4	0.45	488	5	1.04	3	-0.352	2	-0.493	3	-0.353	0	0	0	1
Small Animal	Adopted Unaltered	Owner Surrender	3	-0.215	5	1.108	3	0.009	5	2.513	1795	3	-0.496	3	-0.363	2	-0.416	3	-0.222	0	2	1	2
Small Animal	Adopted Unaltered	Owner Surrender	3	-0.215	5	1.108	3	0.009	5	2.513	1795	3	-0.496	3	-0.363	2	-0.416	3	-0.222	0	2	1	2
Small Animal	Adopted	Owner Surrender	4	0.475	3	-0.303	2	-0.73	4	0.329	754	3	-0.558	4	-0.063	2	-0.521	1	-0.782	1	-1	0	3
Small Animal	Adopted	Owner Surrender	3	-0.335	1	-0.936	4	0.177	2	-0.537	1616	3	-0.312	1	-0.927	2	-0.399	1	-1.006	0	0	2	1
Small Animal	Adopted	Owner Surrender	3	-0.335	1	-0.936	4	0.177	2	-0.537	1616	3	-0.312	1	-0.927	2	-0.399	1	-1.006	0	0	2	1
Small Animal	Adopted Unaltered	Owner Surrender	1	-0.814	2	-0.515	1	-0.976	2	-0.742	516	3	-0.223	1	-0.656	3	-0.298	3	-0.187	-2	1	-2	-1
Small Animal	Adopted Unaltered	Owner Surrender	1	-0.814	2	-0.515	1	-0.976	2	-0.742	516	3	-0.223	1	-0.656	3	-0.298	3	-0.187	-2	1	-2	-1
Small Animal	Adopted	Owner Surrender	3	-0.387	2	-0.478	1	-1.045	3	-0.241	557	3	-0.218	4	0.003	1	-1.235	5	0.985	0	-2	0	-2
Small Animal	Adopted	Owner Surrender	2	-0.763	5	0.343	1	-0.938	3	-0.17	987	4	0.079	4	0.127	4	0.151	4	0.072	-2	1	-3	-1
Small Animal	Adopted	Owner Surrender	2	-0.763	5	0.343	1	-0.938	3	-0.17	987	4	0.079	4	0.127	4	0.151	4	0.072	-2	1	-3	-1
Small Animal	Adopted	Owner Surrender	4	0.77	4	0.206	5	2.503	5	0.834	512	3	-0.483	2	-0.613	1	-0.885	1	-0.87	1	2	4	4
Small Animal	Adopted	Owner Surrender	4	0.77	4	0.206	5	2.503	5	0.834	911	4	0.122	3	-0.296	3	-0.057	3	-0.364	0	1	2	2
Small Animal	Adopted Unaltered	Owner Surrender	1	-0.958	3	-0.173	3	-0.22	4	0.553	533	4	-0.056	1	-0.681	4	0.171	1	-0.823	-3	2	-1	3
Small Animal	Adopted	Owner Surrender	4	0.426	4	0.053	1	-0.844	5	0.836	2094	3	-0.249	2	-0.499	3	-0.062	3	-0.179	1	2	-2	2
Small Animal	Adopted	Owner Surrender	4	0.426	4	0.053	1	-0.844	5	0.836	2094	3	-0.249	2	-0.499	3	-0.062	3	-0.179	1	2	-2	2
Small Animal	Adopted	Owner Surrender	2	-0.626	3	-0.275	1	-0.972	5	1.019	505	5	0.941	2	-0.417	2	-0.476	4	-0.133	-3	1	-1	1
Small Animal	Adopted	Owner Surrender	2	-0.7	2	-0.49	1	-1.075	2	-0.651	662	4	0.796	3	-0.144	3	-0.029	4	0.159	-2	-1	-2	-2
Small Animal	Adopted	Owner Surrender	2	-0.7	2	-0.49	1	-1.075	2	-0.651	662	4	0.796	3	-0.144	3	-0.029	4	0.159	-2	-1	-2	-2
Small Animal	Adopted	Owner Surrender	4	0.233	2	-0.509	2	-0.603	4	0.145	628	2	-0.733	2	-0.481	1	-0.864	3	-0.479	2	0	1	1
Small Animal	Adopted	Owner Surrender	4	0.233	2	-0.509	2	-0.603	4	0.145	628	2	-0.733	2	-0.481	1	-0.864	3	-0.479	2	0	1	1
Small Animal	Adopted	Owner Surrender	3	-0.512	1	-0.708	3	-0.303	4	0.004	511	2	-0.729	3	-0.321	3	-0.044	2	-0.711	1	-2	0	2
Small Animal	Adopted	Owner Surrender	3	-0.512	1	-0.708	3	-0.303	4	0.004	270	3	-0.513	5	0.687	2	-0.508	3	-0.137	0	-4	1	1
Small Animal	Adopted	Owner Surrender	3	-0.512	1	-0.708	3	-0.303	4	0.004	492	2	-0.633	1	-0.703	4	0.218	1	-1.177	1	0	-1	3
Small Animal	Adopted	Owner Surrender	3	-0.512	1	-0.708	3	-0.303	4	0.004	931	3	-0.253	2	-0.464	5	1.434	3	-0.412	0	-1	-2	1
Small Animal	Adopted Unaltered	Owner Surrender	3	-0.512	1	-0.708	3	-0.303	4	0.004	700	3	-0.328	4	-0.077	4	0.398	5	2.443	0	-3	-1	-1
Small Animal	Adopted	Owner Surrender	3	-0.512	1	-0.708	3	-0.303	4	0.004	270	3	-0.513	5	0.687	2	-0.508	3	-0.137	0	-4	1	1
Small Animal	Adopted	Owner Surrender	3	-0.512	1	-0.708	3	-0.303	4	0.004	1229	3	-0.555	2	-0.616	4	0.486	5	1.843	0	-1	-1	-1
Small Animal	Adopted Unaltered	Owner Surrender	2	-0.578	5	0.561	2	-0.535	5	0.923	425	2	-0.772	5	0.261	4	0.277	4	0.1	0	0	-2	1
Small Animal	Adopted Unaltered	Owner Surrender	2	-0.578	5	0.561	2	-0.535	5	0.923	425	2	-0.772	5	0.261	4	0.277	4	0.1	0	0	-2	1
Small Animal	Adopted	Owner Surrender	4	0.598	2	-0.552	1	-1.219	5	1.795	597	5	1.791	4	0.052	3	-0.11	3	-0.475	-1	-2	-2	2
Small Animal	Adopted	Owner Surrender	4	0.598	2	-0.552	1	-1.219	5	1.795	597	5	1.791	4	0.052	3	-0.11	3	-0.475	-1	-2	-2	2
Small Animal	Adopted Unaltered	Owner Surrender	5	1.185	5	2.194	3	-0.093	5	2.198	1956	5	1.285	4	0.137	1	-0.895	5	1.724	0	1	2	0
Small Animal	Adopted Unaltered	Owner Surrender	5	1.185	5	2.194	3	-0.093	5	2.198	1956	5	1.285	4	0.137	1	-0.895	5	1.724	0	1	2	0
Small Animal	Adopted	Owner Surrender	3	-0.36	5	0.925	3	-0.047	3	-0.136	654	3	-0.441	5	0.563	4	0.093	1	-1.201	0	0	-1	2
Small Animal	Adopted	Owner Surrender	3	-0.36	5	0.925	3	-0.047	3	-0.136	654	3	-0.441	5	0.563	4	0.093	1	-1.201	0	0	-1	2
Small Animal	Adopted	Owner Surrender	3	-0.175	1	-0.648	4	0.503	1	-0.771	806	3	-0.502	2	-0.546	1	-1.352	4	0.021	0	-1	3	-3
Small Animal	Adopted	Owner Surrender	3	-0.175	1	-0.648	4	0.503	1	-0.771	806	3	-0.502	2	-0.546	1	-1.352	4	0.021	0	-1	3	-3
Small Animal	Adopted	Owner Surrender	4	0.21	1	-0.747	2	-0.652	5	1.317	943	2	-0.639	2	-0.396	2	-0.584	1	-0.847	2	-1	0	4
Small Animal	Adopted	Owner Surrender	4	0.56	1	-0.702	2	-0.375	4	0.024	1809	4	0.642	1	-0.733	1	-0.962	2	-0.665	0	0	1	2
Small Animal	Adopted Unaltered	Owner Surrender	2	-0.6	3	-0.315	3	-0.086	5	2.115	804	3	-0.257	1	-0.707	1	-1.157	1	-0.787	-1	2	2	4
Small Animal	Adopted Unaltered	Owner Surrender	2	-0.6	3	-0.315	3	-0.086	5	2.115	804	3	-0.257	1	-0.707	1	-1.157	1	-0.787	-1	2	2	4
Small Animal	Adopted Unaltered	Owner Surrender	2	-0.6	3	-0.315	3	-0.086	5	2.115	804	3	-0.257	1	-0.707	1	-1.157	1	-0.787	-1	2	2	4
Small Animal	Adopted	Owner Surrender	3	-0.312	5	1.054	1	-0.882	5	3.043	522	3	-0.421	4	0.177	1	-1.562	5	1.16	0	1	0	0
Small Animal	Adopted	Owner Surrender	3	-0.312	5	1.054	1	-0.882	5	3.043	522	3	-0.421	4	0.177	1	-1.562	5	1.16	0	1	0	0
Small Animal	Adopted	Owner Surrender	3	-0.335	1	-0.936	4	0.177	2	-0.537	542	5	2.422	5	0.492	3	-0.154	3	-0.461	-2	-4	1	-1
Small Animal	Adopted	Owner Surrender	3	-0.335	1	-0.936	4	0.177	2	-0.537	542	5	2.422	5	0.492	3	-0.154	3	-0.461	-2	-4	1	-1
Small Animal	Adopted	Owner Surrender	2	-0.767	2	-0.542	5	0.598	4	0.091	394	3	-0.483	2	-0.607	3	-0.346	2	-0.747	-1	0	2	2
Small Animal	Adopted	Owner Surrender	4	0.187	3	-0.136	1	-0.857	3	-0.148	754	5	1.133	5	0.416	2	-0.644	4	0.003	-1	-2	-1	-1
Small Animal	Adopted	Owner Surrender	4	0.187	3	-0.136	1	-0.857	3	-0.148	754	5	1.133	5	0.416	2	-0.644	4	0.003	-1	-2	-1	-1
Small Animal	Adopted	Owner Surrender	3	-0.249	4	0.238	4	0.255	5	2.913	966	2	-0.654	1	-0.913	3	-0.117	2	-0.707	1	3	1	3
Small Animal	Adopted	Owner Surrender	3	-0.249	4	0.238	4	0.255	5	2.913	966	2	-0.654	1	-0.913	3	-0.117	2	-0.707	1	3	1	3
Small Animal	Adopted	Owner Surrender	4	0.187	3	-0.136	1	-0.857	3	-0.148	908	4	0.339	2	-0.474	1	-0.882	5	1.086	0	1	0	-2
Small Animal	Adopted	Owner Surrender	5	1.37	1	-0.698	1	-1.112	4	0.116	436	4	0.843	4	-0.09	5	0.652	3	-0.343	1	-3	-4	1
Small Animal	Adopted	Owner Surrender	5	1.37	1	-0.698	1	-1.112	4	0.116	436	4	0.843	4	-0.09	5	0.652	3	-0.343	1	-3	-4	1
Small Animal	Adopted	Owner Surrender	3	-0.207	4	-0.089	5	1.166	5	1.655	451	5	1.757	3	-0.132	2	-0.548	2	-0.581	-2	1	3	3
Small Animal	Adopted	Owner Surrender	3	-0.207	4	-0.089	5	1.166	5	1.655	451	5	1.757	3	-0.132	2	-0.548	2	-0.581	-2	1	3	3
Small Animal	Adopted	Owner Surrender	2	-0.697	1	-0.959	5	1.604	2	-0.725	1349	3	-0.282	3	-0.23	3	-0.262	4	0.146	-1	-2	2	-2
Small Animal	Adopted	Owner Surrender	2	-0.697	1	-0.959	5	1.604	2	-0.725	1349	3	-0.282	3	-0.23	3	-0.262	4	0.146	-1	-2	2	-2
Small Animal	Adopted Unaltered	Owner Surrender	2	-0.739	2	-0.419	4	0.218	4	0.085	1163	2	-0.675	1	-0.757	1	-1.237	4	0.338	0	1	3	0
Small Animal	Adopted Unaltered	Owner Surrender	2	-0.739	2	-0.419	4	0.218	4	0.085	1163	2	-0.675	1	-0.757	1	-1.237	4	0.338	0	1	3	0
Small Animal	Adopted	Owner Surrender	2	-0.661	1	-0.717	3	-0.234	4	0.32	599	4	0.159	3	-0.261	3	-0.333	5	1.029	-2	-2	0	-1
Small Animal	Adopted	Owner Surrender	2	-0.661	1	-0.717	3	-0.234	4	0.32	599	4	0.159	3	-0.261	3	-0.333	5	1.029	-2	-2	0	-1
Small Animal	Adopted	Owner Surrender	2	-0.661	1	-0.717	3	-0.234	4	0.32	599	4	0.159	3	-0.261	3	-0.333	5	1.029	-2	-2	0	-1
Small Animal	Adopted Unaltered	Owner Surrender	3	-0.494	2	-0.421	4	0.25	4	0.164	435	2	-0.605	2	-0.545	5	1.508	4	0.338	1	0	-1	0
Small Animal	Adopted	Owner Surrender	4	-0.01	5	2.333	4	0.377	5	1.651	415	4	0.088	1	-0.864	4	0.222	1	-0.892	0	4	0	4
Small Animal	Adopted	Owner Surrender	4	-0.01	5	2.333	4	0.377	5	1.651	415	4	0.088	1	-0.864	4	0.222	1	-0.892	0	4	0	4
Small Animal	Adopted	Owner Surrender	2	-0.604	1	-0.811	5	0.873	3	-0.227	615	2	-0.679	3	-0.18	4	0.276	5	2.669	0	-2	1	-2
Small Animal	Adopted	Owner Surrender	2	-0.604	1	-0.811	5	0.873	3	-0.227	615	2	-0.679	3	-0.18	4	0.276	5	2.669	0	-2	1	-2
Small Animal	Adopted	Owner Surrender	2	-0.604	1	-0.811	5	0.873	3	-0.227	615	2	-0.679	3	-0.18	4	0.276	5	2.669	0	-2	1	-2
Small Animal	Adopted Unaltered	Owner Surrender	3	-0.472	5	0.754	5	1.023	4	0.081	799	2	-0.742	4	0.208	2	-0.529	3	-0.335	1	1	3	1
Small Animal	Adopted	Owner Surrender	3	-0.513	5	0.687	2	-0.508	3	-0.137	1370	1	-0.849	3	-0.149	5	1.059	3	-0.451	2	2	-3	0
Small Animal	Adopted Unaltered	Owner Surrender	3	-0.472	5	0.754	5	1.023	4	0.081	799	2	-0.742	4	0.208	2	-0.529	3	-0.335	1	1	3	1
Small Animal	Adopted Unaltered	Owner Surrender	3	-0.472	5	0.754	5	1.023	4	0.081	799	2	-0.742	4	0.208	2	-0.529	3	-0.335	1	1	3	1
Small Animal	Adopted	Owner Surrender	3	-0.472	5	0.754	5	1.023	4	0.081	443	2	-0.666	5	1.11	4	0.311	5	1.439	1	0	1	-1
Small Animal	Adopted	Owner Surrender	3	-0.472	5	0.754	5	1.023	4	0.081	443	2	-0.666	5	1.11	4	0.311	5	1.439	1	0	1	-1
Small Animal	Adopted	Owner Surrender	3	-0.472	5	0.754	5	1.023	4	0.081	331	2	-0.761	3	-0.198	4	0.388	4	-0.08	1	2	1	0
Small Animal	Adopted	Owner Surrender	3	-0.472	5	0.754	5	1.023	4	0.081	331	2	-0.761	3	-0.198	4	0.388	4	-0.08	1	2	1	0
Small Animal	Adopted	Owner Surrender	3	-0.513	5	0.687	2	-0.508	3	-0.137	1370	1	-0.849	3	-0.149	5	1.059	3	-0.451	2	2	-3	0
Small Animal	Adopted Altered	Owner Surrender	2	-0.691	1	-0.709	3	0.007	1	-0.876	486	4	0.184	3	-0.178	2	-0.354	2	-0.581	-2	-2	1	-1
Small Animal	Adopted Unaltered	Owner Surrender	2	-0.59	4	0.113	4	0.067	2	-0.596	438	1	-0.791	4	0.054	3	-0.247	4	0.286	1	0	1	-2
Small Animal	Adopted Unaltered	Owner Surrender	2	-0.59	4	0.113	4	0.067	2	-0.596	626	3	-0.233	4	0.015	3	-0.327	4	0.416	-1	0	1	-2
Small Animal	Adopted	Owner Surrender	2	-0.566	4	0.208	1	-0.999	3	-0.247	1880	4	0.236	2	-0.496	1	-1.064	3	-0.269	-2	2	0	0
Small Animal	Adopted Altered	Owner Surrender	2	-0.682	1	-0.655	5	0.883	3	-0.401	799	2	-0.676	2	-0.521	5	2.056	4	0.572	0	-1	0	-1
Small Animal	Adopted Altered	Owner Surrender	2	-0.682	1	-0.655	5	0.883	3	-0.401	799	2	-0.676	2	-0.521	5	2.056	4	0.572	0	-1	0	-1
Small Animal	Adopted	Owner Surrender	5	0.963	5	0.724	2	-0.578	5	2.369	583	2	-0.67	2	-0.421	5	1.778	3	-0.371	3	3	-3	2
Small Animal	Adopted	Owner Surrender	5	0.963	5	0.724	2	-0.578	5	2.369	633	2	-0.769	3	-0.251	5	1.249	5	1.136	3	2	-3	0
Small Animal	Adopted	Owner Surrender	5	0.963	5	0.724	2	-0.578	5	2.369	599	1	-0.794	3	-0.121	4	0.495	3	-0.321	4	2	-2	2
Small Animal	Adopted	Owner Surrender	5	0.963	5	0.724	2	-0.578	5	2.369	599	1	-0.794	3	-0.121	4	0.495	3	-0.321	4	2	-2	2
Small Animal	Adopted	Owner Surrender	5	0.963	5	0.724	2	-0.578	5	2.369	633	2	-0.769	3	-0.251	5	1.249	5	1.136	3	2	-3	0
Small Animal	Adopted	Owner Surrender	4	0.028	1	-0.951	3	-0.12	1	-0.939	460	4	0.714	2	-0.492	3	-0.248	5	0.872	0	-1	0	-4
Small Animal	Adopted	Owner Surrender	4	0.028	1	-0.951	3	-0.12	1	-0.939	460	4	0.714	2	-0.492	3	-0.248	5	0.872	0	-1	0	-4
Small Animal	Adopted	Owner Surrender	3	-0.308	5	1.534	4	0.149	5	2.014	697	3	-0.381	2	-0.507	2	-0.577	4	0.015	0	3	2	1
Small Animal	Adopted	Owner Surrender	4	0.424	1	-0.719	3	-0.32	3	-0.405	343	3	-0.136	5	0.327	1	-0.91	5	2.561	1	-4	2	-2
Small Animal	Adopted	Owner Surrender	4	0.424	1	-0.719	3	-0.32	3	-0.405	343	3	-0.136	5	0.327	1	-0.91	5	2.561	1	-4	2	-2
Small Animal	Adopted Unaltered	Owner Surrender	5	0.913	2	-0.462	1	-1.83	5	1.181	904	5	2.072	4	-0.043	4	0.502	5	0.956	0	-2	-3	0
Small Animal	Adopted	Owner Surrender	1	-0.773	3	-0.268	1	-0.992	3	-0.362	924	3	-0.152	2	-0.489	2	-0.57	2	-0.502	-2	1	-1	1
Small Animal	Adopted Unaltered	Owner Surrender	1	-0.812	5	1.925	4	0.51	3	-0.403	1951	4	0.405	1	-0.815	2	-0.63	1	-1.172	-3	4	2	2
Small Animal	Adopted	Owner Surrender	1	-0.812	5	1.925	4	0.51	3	-0.403	754	3	-0.558	4	-0.063	2	-0.521	1	-0.782	-2	1	2	2
Small Animal	Adopted	Owner Surrender	1	-0.812	5	1.925	4	0.51	3	-0.403	1108	5	1.45	2	-0.407	3	-0.08	1	-0.886	-4	3	1	2
Small Animal	Adopted	Owner Surrender	5	1.45	2	-0.407	3	-0.08	1	-0.886	1108	5	1.45	2	-0.407	3	-0.08	1	-0.886	0	0	0	0
Small Animal	Adopted	Owner Surrender	1	-0.812	5	1.925	4	0.51	3	-0.403	1406	3	-0.194	1	-0.736	2	-0.452	2	-0.602	-2	4	2	1
Small Animal	Adopted	Owner Surrender	2	-0.735	5	0.491	2	-0.603	4	0.249	627	2	-0.585	5	0.601	5	1.075	3	-0.479	0	0	-3	1
Small Animal	Adopted	Owner Surrender	2	-0.735	5	0.491	2	-0.603	4	0.249	627	2	-0.585	5	0.601	5	1.075	3	-0.479	0	0	-3	1
Small Animal	Adopted Unaltered	Owner Surrender	1	-0.926	3	-0.305	2	-0.485	4	0.021	556	2	-0.725	5	1.077	2	-0.377	5	0.852	-1	-2	0	-1
Small Animal	Adopted	Owner Surrender	1	-0.926	3	-0.305	2	-0.485	4	0.021	411	2	-0.629	1	-0.694	5	0.567	1	-0.809	-1	2	-3	3
Small Animal	Adopted	Owner Surrender	1	-0.819	3	-0.172	4	0.365	2	-0.694	513	2	-0.582	5	1.21	3	-0.259	5	0.956	-1	-2	1	-3
Small Animal	Adopted	Owner Surrender	1	-0.819	3	-0.172	4	0.365	2	-0.694	513	2	-0.582	5	1.21	3	-0.259	5	0.956	-1	-2	1	-3
Small Animal	Adopted	Owner Surrender	1	-0.819	3	-0.172	4	0.365	2	-0.694	513	2	-0.582	5	1.21	3	-0.259	5	0.956	-1	-2	1	-3
Small Animal	Adopted	Owner Surrender	2	-0.63	2	-0.425	4	0.386	4	0.644	477	2	-0.755	2	-0.584	4	0.277	1	-0.854	0	0	0	3
Small Animal	Adopted	Owner Surrender	2	-0.597	5	1.22	4	0.222	4	0.58	1846	4	0.353	2	-0.575	1	-1.295	5	3.382	-2	3	3	-1
Small Animal	Adopted	Owner Surrender	2	-0.597	5	1.22	4	0.222	4	0.58	1846	4	0.353	2	-0.575	1	-1.295	5	3.382	-2	3	3	-1
Small Animal	Adopted Unaltered	Owner Surrender	2	-0.597	5	1.22	4	0.222	4	0.58	1106	1	-0.796	3	-0.206	3	-0.305	1	-0.84	1	2	1	3
Small Animal	Adopted Unaltered	Owner Surrender	2	-0.597	5	1.22	4	0.222	4	0.58	1106	1	-0.796	3	-0.206	3	-0.305	1	-0.84	1	2	1	3
Small Animal	Adopted Unaltered	Owner Surrender	5	1.32	4	-0.078	4	0.129	5	1.602	459	3	-0.144	2	-0.4	3	-0.019	2	-0.541	2	2	1	3
Small Animal	Adopted Unaltered	Owner Surrender	5	1.32	4	-0.078	4	0.129	5	1.602	459	3	-0.144	2	-0.4	3	-0.019	2	-0.541	2	2	1	3
Small Animal	Adopted Unaltered	Owner Surrender	2	-0.574	4	0.126	1	-1.068	2	-0.516	4707	3	-0.129	1	-0.693	1	-1.21	4	0.659	-1	3	0	-2
Small Animal	Adopted	Owner Surrender	2	-0.702	3	-0.215	5	1.589	4	-0.042	659	3	-0.524	5	0.344	2	-0.602	4	0.326	-1	-2	3	0
Small Animal	Adopted Altered	Owner Surrender	1	-0.871	3	-0.126	3	-0.3	3	-0.153	396	1	-0.84	4	0.245	2	-0.688	2	-0.615	0	-1	1	1
Small Animal	Adopted Altered	Owner Surrender	1	-0.871	3	-0.126	3	-0.3	3	-0.153	396	1	-0.84	4	0.245	2	-0.688	2	-0.615	0	-1	1	1
Small Animal	Adopted	Owner Surrender	2	-0.607	1	-0.781	2	-0.472	2	-0.732	740	3	-0.379	2	-0.505	3	0.04	2	-0.49	-1	-1	-1	0
Small Animal	Adopted	Owner Surrender	3	-0.472	2	-0.485	5	1.053	1	-0.982	1028	1	-0.892	1	-0.668	1	-1.147	3	-0.47	2	1	4	-2
Small Animal	Adopted	Owner Surrender	3	-0.472	2	-0.485	5	1.053	1	-0.982	1028	1	-0.892	1	-0.668	1	-1.147	3	-0.47	2	1	4	-2
Small Animal	Adopted Altered	Owner Surrender	1	-0.863	5	3.352	4	0.121	3	-0.475	1234	3	-0.335	2	-0.476	3	-0.192	5	0.85	-2	3	1	-2
Small Animal	Adopted Altered	Owner Surrender	1	-0.863	5	3.352	4	0.121	3	-0.475	1234	3	-0.335	2	-0.476	3	-0.192	5	0.85	-2	3	1	-2
Small Animal	Adopted Altered	Owner Surrender	1	-0.863	5	3.352	4	0.121	3	-0.475	1150	4	0.778	3	-0.245	3	0.021	2	-0.652	-3	2	1	1
Small Animal	Adopted Altered	Owner Surrender	1	-0.863	5	3.352	4	0.121	3	-0.475	1150	4	0.778	3	-0.245	3	0.021	2	-0.652	-3	2	1	1
Small Animal	Adopted	Owner Surrender	1	-0.863	5	3.352	4	0.121	3	-0.475	539	4	0.904	5	0.696	2	-0.399	5	2.685	-3	0	2	-2
Small Animal	Adopted	Owner Surrender	1	-0.863	5	3.352	4	0.121	3	-0.475	539	4	0.904	5	0.696	2	-0.399	5	2.685	-3	0	2	-2
Small Animal	Adopted Unaltered	Owner Surrender	2	-0.761	2	-0.466	2	-0.477	2	-0.594	1187	2	-0.649	4	0.13	1	-0.753	3	-0.14	0	-2	1	-1
Small Animal	Adopted Unaltered	Owner Surrender	2	-0.761	2	-0.466	2	-0.477	2	-0.594	1187	2	-0.649	4	0.13	1	-0.753	3	-0.14	0	-2	1	-1
Small Animal	Adopted Unaltered	Owner Surrender	2	-0.761	2	-0.466	2	-0.477	2	-0.594	1187	2	-0.649	4	0.13	1	-0.753	3	-0.14	0	-2	1	-1
Small Animal	Adopted Offsite(Unaltered)	Owner Surrender	3	-0.292	4	0.004	4	0.391	4	0.011	401	1	-0.806	5	0.67	5	0.816	2	-0.599	2	-1	-1	2
Small Animal	Adopted Unaltered	Owner Surrender	3	-0.292	4	0.004	4	0.391	4	0.011	401	1	-0.806	5	0.67	5	0.816	2	-0.599	2	-1	-1	2
Small Animal	Adopted	Owner Surrender	3	-0.301	5	0.303	4	0.195	5	1.059	1098	3	-0.545	1	-0.71	5	0.951	2	-0.592	0	4	-1	3
Small Animal	Adopted	Owner Surrender	1	-0.807	4	-0.075	5	1.377	3	-0.308	806	2	-0.693	3	-0.173	3	-0.24	3	-0.297	-1	1	2	0
Small Animal	Adopted	Owner Surrender	1	-0.807	4	-0.075	5	1.377	3	-0.308	806	2	-0.693	3	-0.173	3	-0.24	3	-0.297	-1	1	2	0
Small Animal	Adopted	Owner Surrender	2	-0.751	1	-0.7	1	-0.823	2	-0.684	945	1	-0.783	1	-0.678	5	0.593	1	-0.765	1	0	-4	1
Small Animal	Adopted	Owner Surrender	2	-0.751	1	-0.7	1	-0.823	2	-0.684	945	1	-0.783	1	-0.678	5	0.593	1	-0.765	1	0	-4	1
Small Animal	Adopted	Owner Surrender	2	-0.751	1	-0.7	1	-0.823	2	-0.684	945	1	-0.783	1	-0.678	5	0.593	1	-0.765	1	0	-4	1
Small Animal	Adopted	Owner Surrender	2	-0.751	1	-0.7	1	-0.823	2	-0.684	1388	1	-0.782	1	-0.747	1	-1.068	2	-0.59	1	0	0	0
Small Animal	Adopted	Owner Surrender	2	-0.751	1	-0.7	1	-0.823	2	-0.684	1388	1	-0.782	1	-0.747	1	-1.068	2	-0.59	1	0	0	0
Small Animal	Adopted	Owner Surrender	1	-0.879	3	-0.21	2	-0.72	2	-0.624	215	2	-0.647	5	0.609	5	2.144	4	0.188	-1	-2	-3	-2
Small Animal	Adopted	Owner Surrender	1	-0.879	3	-0.21	2	-0.72	2	-0.624	497	1	-0.795	4	0.163	3	-0.031	2	-0.51	0	-1	-1	0
Small Animal	Adopted	Owner Surrender	1	-0.879	3	-0.21	2	-0.72	2	-0.624	215	2	-0.647	5	0.609	5	2.144	4	0.188	-1	-2	-3	-2
Small Animal	Adopted	Owner Surrender	2	-0.579	2	-0.601	1	-0.807	5	1.164	694	2	-0.672	2	-0.549	3	-0.338	5	0.878	0	0	-2	0
Small Animal	Adopted	Owner Surrender	2	-0.579	2	-0.601	1	-0.807	5	1.164	694	2	-0.672	2	-0.549	3	-0.338	5	0.878	0	0	-2	0
Small Animal	Adopted	Owner Surrender	5	3.008	4	0.234	3	-0.132	3	-0.482	614	5	0.992	5	0.392	3	-0.269	5	2.449	0	-1	0	-2
Small Animal	Adopted	Owner Surrender	5	1.343	2	-0.411	3	-0.337	3	-0.158	982	3	-0.174	1	-0.828	3	-0.27	1	-0.753	2	1	0	2
Small Animal	Adopted Unaltered	Owner Surrender	3	-0.542	4	0.041	5	1.083	4	0.132	396	1	-0.84	4	0.245	2	-0.688	2	-0.615	2	0	3	2
Small Animal	Adopted Unaltered	Owner Surrender	3	-0.542	4	0.041	5	1.083	4	0.132	396	1	-0.84	4	0.245	2	-0.688	2	-0.615	2	0	3	2
Small Animal	Adopted	Owner Surrender	4	0.163	1	-1.033	1	-1.604	5	2.243	647	2	-0.623	1	-0.811	1	-0.908	1	-1.124	2	0	0	4
Small Animal	Adopted Unaltered	Owner Surrender	4	0.456	3	-0.159	1	-0.988	2	-0.55	715	3	-0.129	2	-0.6	2	-0.705	3	-0.42	1	1	-1	-1
Small Animal	Adopted Unaltered	Owner Surrender	4	0.456	3	-0.159	1	-0.988	2	-0.55	715	3	-0.129	2	-0.6	2	-0.705	3	-0.42	1	1	-1	-1
Small Animal	Adopted Unaltered	Owner Surrender	4	0.456	3	-0.159	1	-0.988	2	-0.55	715	3	-0.129	2	-0.6	2	-0.705	3	-0.42	1	1	-1	-1
Small Animal	Adopted Unaltered	Owner Surrender	4	0.456	3	-0.159	1	-0.988	2	-0.55	715	3	-0.129	2	-0.6	2	-0.705	3	-0.42	1	1	-1	-1
Small Animal	Adopted	Owner Surrender	2	-0.74	1	-0.805	4	0.269	1	-0.764	500	1	-0.779	2	-0.603	5	1.366	4	-0.083	1	-1	-1	-3
Small Animal	Adopted	Owner Surrender	2	-0.74	1	-0.805	4	0.269	1	-0.764	500	1	-0.779	2	-0.603	5	1.366	4	-0.083	1	-1	-1	-3
Small Animal	Adopted	Owner Surrender	2	-0.74	1	-0.805	4	0.269	1	-0.764	621	2	-0.607	5	0.372	2	-0.548	5	1.843	0	-4	2	-4
Small Animal	Adopted	Owner Surrender	4	0.515	1	-0.631	4	0.097	4	0.361	645	3	-0.261	2	-0.617	3	-0.093	2	-0.693	1	-1	1	2
Small Animal	Adopted	Owner Surrender	4	0.515	1	-0.631	4	0.097	4	0.361	645	3	-0.261	2	-0.617	3	-0.093	2	-0.693	1	-1	1	2
Small Animal	Adopted	Owner Surrender	3	-0.492	2	-0.46	1	-0.847	5	1.901	427	3	-0.453	5	0.334	3	-0.018	4	0.016	0	-3	-2	1
Small Animal	Adopted	Owner Surrender	3	-0.492	2	-0.46	1	-0.847	5	1.901	427	3	-0.453	5	0.334	3	-0.018	4	0.016	0	-3	-2	1
Small Animal	Adopted	Owner Surrender	4	-0.046	2	-0.551	1	-1.092	2	-0.676	419	3	-0.498	4	0.216	5	2.1	2	-0.697	1	-2	-4	0
Small Animal	Adopted Unaltered	Owner Surrender	3	-0.333	1	-0.647	4	0.134	2	-0.494	361	1	-0.795	5	0.7	5	0.666	4	0.017	2	-4	-1	-2
Small Animal	Adopted Unaltered	Owner Surrender	3	-0.333	1	-0.647	4	0.134	2	-0.494	361	1	-0.795	5	0.7	5	0.666	4	0.017	2	-4	-1	-2
Small Animal	Adopted	Owner Surrender	2	-0.684	2	-0.598	3	0.031	4	0.024	541	3	-0.551	3	-0.332	3	-0.329	2	-0.58	-1	-1	0	2
Small Animal	Adopted	Owner Surrender	4	0.704	2	-0.411	1	-0.846	4	0.681	380	2	-0.571	4	-0.107	2	-0.552	1	-0.989	2	-2	-1	3
Small Animal	Adopted	Owner Surrender	4	0.704	2	-0.411	1	-0.846	4	0.681	380	2	-0.571	4	-0.107	2	-0.552	1	-0.989	2	-2	-1	3
Small Animal	Adopted Unaltered	Owner Surrender	5	0.934	4	0.027	3	-0.273	5	1.917	487	2	-0.634	2	-0.492	5	3.645	5	2.224	3	2	-2	0
Small Animal	Adopted	Owner Surrender	4	0.083	5	0.378	1	-0.897	5	1.843	963	3	-0.397	3	-0.309	4	0.102	4	0.046	1	2	-3	1
Small Animal	Adopted	Owner Surrender	3	-0.513	5	0.687	2	-0.508	3	-0.137	675	2	-0.702	4	0.229	3	-0.002	3	-0.371	1	1	-1	0
Small Animal	Adopted	Owner Surrender	3	-0.513	5	0.687	2	-0.508	3	-0.137	675	2	-0.702	4	0.229	3	-0.002	3	-0.371	1	1	-1	0
Small Animal	Adopted	Owner Surrender	3	-0.513	5	0.687	2	-0.508	3	-0.137	675	2	-0.702	4	0.229	3	-0.002	3	-0.371	1	1	-1	0
Small Animal	Adopted	Owner Surrender	3	-0.449	2	-0.512	5	1.16	4	0.604	236	2	-0.705	4	0.188	5	0.983	4	0.428	1	-2	0	0
Small Animal	Adopted	Owner Surrender	3	-0.449	2	-0.512	5	1.16	4	0.604	236	2	-0.705	4	0.188	5	0.983	4	0.428	1	-2	0	0
Small Animal	Adopted	Owner Surrender	1	-0.786	3	-0.273	5	1.83	5	0.786	402	1	-0.915	3	-0.297	2	-0.586	2	-0.611	0	0	3	3
Small Animal	Adopted	Owner Surrender	5	1.02	5	0.662	2	-0.414	4	0.125	1083	2	-0.648	3	-0.151	1	-1.041	2	-0.668	3	2	1	2
Small Animal	Adopted	Owner Surrender	5	1.02	5	0.662	2	-0.414	4	0.125	1083	2	-0.648	3	-0.151	1	-1.041	2	-0.668	3	2	1	2
Small Animal	Adopted	Owner Surrender	3	-0.405	3	-0.148	2	-0.501	3	-0.299	317	2	-0.679	5	0.775	4	0.395	4	0.425	1	-2	-2	-1
Small Animal	Adopted	Owner Surrender	3	-0.405	3	-0.148	2	-0.501	3	-0.299	317	2	-0.679	5	0.775	4	0.395	4	0.425	1	-2	-2	-1
Small Animal	Adopted	Owner Surrender	5	1.838	3	-0.334	3	-0.159	1	-0.944	592	4	0.553	2	-0.388	2	-0.512	1	-0.91	1	1	1	0
Small Animal	Adopted	Owner Surrender	5	1.838	3	-0.334	3	-0.159	1	-0.944	592	4	0.553	2	-0.388	2	-0.512	1	-0.91	1	1	1	0
Small Animal	Adopted	Owner Surrender	3	-0.533	1	-0.957	1	-1.149	2	-0.565	1339	3	-0.329	2	-0.414	1	-1.092	2	-0.613	0	-1	0	0
Small Animal	Adopted	Owner Surrender	3	-0.533	1	-0.957	1	-1.149	2	-0.565	1339	3	-0.329	2	-0.414	1	-1.092	2	-0.613	0	-1	0	0
Small Animal	Adopted	Owner Surrender	5	1.8	3	-0.286	5	0.627	1	-1.027	556	4	0.898	1	-0.664	5	0.846	2	-0.617	1	2	0	-1
Small Animal	Adopted	Owner Surrender	4	0.072	1	-0.772	1	-1.335	4	0.565	727	5	1.295	3	-0.226	3	-0.344	4	0.18	-1	-2	-2	0
Small Animal	Adopted	Owner Surrender	5	2.551	5	0.419	3	-0.29	4	-0.005	440	4	0.137	2	-0.399	3	-0.27	2	-0.615	1	3	0	2
Small Animal	Adopted	Owner Surrender	5	2.551	5	0.419	3	-0.29	4	-0.005	440	4	0.137	2	-0.399	3	-0.27	2	-0.615	1	3	0	2
Small Animal	Adopted	Owner Surrender	1	-0.893	4	0.037	1	-1.03	3	-0.398	1163	2	-0.675	1	-0.757	1	-1.237	4	0.338	-1	3	0	-1
Small Animal	Adopted	Owner Surrender	1	-0.893	4	0.037	1	-1.03	3	-0.398	1163	2	-0.675	1	-0.757	1	-1.237	4	0.338	-1	3	0	-1
Small Animal	Adopted	Owner Surrender	3	-0.353	4	0.177	5	1.62	4	0.571	364	3	-0.12	4	0.131	2	-0.464	2	-0.529	0	0	3	2
Small Animal	Adopted	Owner Surrender	3	-0.353	4	0.177	5	1.62	4	0.571	364	3	-0.12	4	0.131	2	-0.464	2	-0.529	0	0	3	2
Small Animal	Adopted	Owner Surrender	1	-0.825	1	-0.622	2	-0.657	2	-0.593	608	1	-0.785	3	-0.246	3	-0.343	1	-1.057	0	-2	-1	1
Small Animal	Adopted Unaltered	Owner Surrender	1	-0.825	1	-0.622	2	-0.657	2	-0.593	439	2	-0.772	5	0.525	5	0.595	4	0.254	-1	-4	-3	-2
Small Animal	Adopted	Owner Surrender	1	-0.893	4	0.037	1	-1.03	3	-0.398	379	1	-0.836	1	-0.879	3	-0.047	3	-0.162	0	3	-2	0
Small Animal	Adopted	Owner Surrender	1	-0.893	4	0.037	1	-1.03	3	-0.398	379	1	-0.836	1	-0.879	3	-0.047	3	-0.162	0	3	-2	0
Small Animal	Adopted	Owner Surrender	4	0.383	2	-0.443	1	-0.751	4	0.611	991	2	-0.637	3	-0.302	4	0.151	2	-0.71	2	-1	-3	2
Small Animal	Adopted	Owner Surrender	4	0.383	2	-0.443	1	-0.751	4	0.611	991	2	-0.637	3	-0.302	4	0.151	2	-0.71	2	-1	-3	2
Small Animal	Adopted Unaltered	Owner Surrender	3	-0.438	2	-0.591	5	2.796	5	1.394	975	2	-0.661	3	-0.307	5	1.692	5	1.209	1	-1	0	0
Small Animal	Adopted Unaltered	Owner Surrender	3	-0.438	2	-0.591	5	2.796	5	1.394	975	2	-0.661	3	-0.307	5	1.692	5	1.209	1	-1	0	0
Small Animal	Adopted	Owner Surrender	5	1.506	5	1.02	5	2.436	5	2.602	1158	4	0.792	2	-0.387	1	-1.296	5	2.291	1	3	4	0
Small Animal	Adopted	Owner Surrender	5	1.506	5	1.02	5	2.436	5	2.602	1396	3	-0.17	1	-0.803	1	-1.786	5	2.084	2	4	4	0
Small Animal	Adopted	Owner Surrender	5	1.506	5	1.02	5	2.436	5	2.602	1396	3	-0.17	1	-0.803	1	-1.786	5	2.084	2	4	4	0
Small Animal	Adopted Altered	Owner Surrender	1	-0.905	2	-0.61	5	1.801	3	-0.163	594	1	-0.812	1	-0.673	3	-0.126	2	-0.733	0	1	2	1
Small Animal	Adopted Altered	Owner Surrender	1	-0.905	2	-0.61	5	1.801	3	-0.163	594	1	-0.812	1	-0.673	3	-0.126	2	-0.733	0	1	2	1
Small Animal	Adopted	Owner Surrender	2	-0.771	1	-0.718	5	1.983	5	0.768	579	3	-0.18	1	-0.812	4	0.206	2	-0.69	-1	0	1	3
Small Animal	Adopted	Owner Surrender	5	3.027	5	0.556	3	-0.291	4	0.404	553	3	-0.507	1	-0.975	1	-1.351	1	-0.917	2	4	2	3
Small Animal	Adopted Unaltered	Owner Surrender	5	3.027	5	0.556	3	-0.291	4	0.404	4112	5	1.692	3	-0.2	2	-0.563	5	0.825	0	2	1	-1
Small Animal	Adopted	Owner Surrender	5	3.027	5	0.556	3	-0.291	4	0.404	617	5	1.565	5	0.324	2	-0.558	4	-0.04	0	0	1	0
Small Animal	Adopted	Owner Surrender	5	3.027	5	0.556	3	-0.291	4	0.404	1253	5	1.182	1	-0.648	2	-0.4	4	0.359	0	4	1	0
Small Animal	Adopted	Owner Surrender	5	3.027	5	0.556	3	-0.291	4	0.404	1504	5	2.027	4	0.049	3	-0.103	4	0.294	0	1	0	0
Small Animal	Adopted Unaltered	Owner Surrender	3	-0.22	5	0.686	2	-0.732	5	1.681	399	1	-1.02	4	-0.082	3	-0.337	1	-0.85	2	1	-1	4
Small Animal	Adopted	Owner Surrender	3	-0.133	1	-0.696	1	-0.948	5	1.513	388	2	-0.692	5	1.133	4	0.439	2	-0.737	1	-4	-3	3
Small Animal	Adopted	Owner Surrender	3	-0.133	1	-0.696	1	-0.948	5	1.513	388	2	-0.692	5	1.133	4	0.439	2	-0.737	1	-4	-3	3
Small Animal	Adopted Unaltered	Owner Surrender	2	-0.686	3	-0.239	1	-2.322	5	0.864	575	5	1.901	4	0.068	2	-0.357	4	-0.041	-3	-1	-1	1
Small Animal	Adopted Unaltered	Owner Surrender	2	-0.686	3	-0.239	1	-2.322	5	0.864	575	5	1.901	4	0.068	2	-0.357	4	-0.041	-3	-1	-1	1
Small Animal	Adopted	Owner Surrender	5	1.676	3	-0.312	1	-0.856	4	0.079	509	3	-0.387	5	0.615	3	-0.252	5	2.552	2	-2	-2	-1
Small Animal	Adopted	Owner Surrender	5	1.676	3	-0.312	1	-0.856	4	0.079	509	3	-0.387	5	0.615	3	-0.252	5	2.552	2	-2	-2	-1
Small Animal	Adopted	Owner Surrender	5	1.676	3	-0.312	1	-0.856	4	0.079	509	3	-0.387	5	0.615	3	-0.252	5	2.552	2	-2	-2	-1
Small Animal	Adopted	Owner Surrender	5	1.676	3	-0.312	1	-0.856	4	0.079	509	3	-0.387	5	0.615	3	-0.252	5	2.552	2	-2	-2	-1
Small Animal	Adopted	Owner Surrender	1	-0.807	5	0.964	3	-0.191	3	-0.216	1098	3	-0.545	1	-0.71	5	0.951	2	-0.592	-2	4	-2	1
Small Animal	Adopted	Owner Surrender	1	-0.807	5	0.964	3	-0.191	3	-0.216	1098	3	-0.545	1	-0.71	5	0.951	2	-0.592	-2	4	-2	1
Small Animal	Adopted Unaltered	Owner Surrender	3	-0.44	4	0.096	4	0.512	1	-0.909	1524	4	0.6	3	-0.345	2	-0.567	4	0.19	-1	1	2	-3
Small Animal	Adopted Unaltered	Owner Surrender	3	-0.44	4	0.096	4	0.512	1	-0.909	1524	4	0.6	3	-0.345	2	-0.567	4	0.19	-1	1	2	-3
Small Animal	Adopted	Owner Surrender	5	1.128	4	-0.108	1	-1.458	5	2.367	3761	5	0.916	2	-0.47	2	-0.658	4	-0.022	0	2	-1	1
Small Animal	Adopted	Owner Surrender	5	1.128	4	-0.108	1	-1.458	5	2.367	3761	5	0.916	2	-0.47	2	-0.658	4	-0.022	0	2	-1	1
Small Animal	Adopted	Owner Surrender	2	-0.662	4	0.167	4	0.342	3	-0.199	447	3	-0.369	3	-0.174	2	-0.658	5	1.875	-1	1	2	-2
Small Animal	Adopted Unaltered	Owner Surrender	3	-0.27	3	-0.156	3	-0.288	3	-0.181	5045	4	0.138	1	-0.772	1	-1.355	4	0.33	-1	2	2	-1
Small Animal	Adopted	Owner Surrender	3	-0.27	3	-0.156	3	-0.288	3	-0.181	616	4	0.649	1	-0.745	2	-0.452	1	-1.06	-1	2	1	2
Small Animal	Adopted Unaltered	Owner Surrender	4	0.411	4	0.144	3	-0.302	5	1.552	877	5	1.41	4	0.204	4	0.144	5	1.623	-1	0	-1	0
Small Animal	Adopted	Owner Surrender	4	0.411	4	0.144	3	-0.302	5	1.552	484	4	0.024	1	-0.656	1	-1.171	5	0.768	0	3	2	0
Small Animal	Adopted Unaltered	Owner Surrender	4	0.411	4	0.144	3	-0.302	5	1.552	877	5	1.41	4	0.204	4	0.144	5	1.623	-1	0	-1	0
Small Animal	Adopted	Owner Surrender	4	0.411	4	0.144	3	-0.302	5	1.552	484	4	0.024	1	-0.656	1	-1.171	5	0.768	0	3	2	0
Small Animal	Adopted	Owner Surrender	4	0.411	4	0.144	3	-0.302	5	1.552	664	5	0.95	3	-0.135	1	-0.86	4	0.549	-1	1	2	1
Small Animal	Adopted	Owner Surrender	4	0.411	4	0.144	3	-0.302	5	1.552	664	5	0.95	3	-0.135	1	-0.86	4	0.549	-1	1	2	1
Small Animal	Adopted	Owner Surrender	4	0.411	4	0.144	3	-0.302	5	1.552	547	5	1.14	3	-0.259	4	0.249	1	-0.801	-1	1	-1	4
Small Animal	Adopted Unaltered	Owner Surrender	4	0.411	4	0.144	3	-0.302	5	1.552	877	5	1.41	4	0.204	4	0.144	5	1.623	-1	0	-1	0
Small Animal	Adopted Unaltered	Owner Surrender	4	0.411	4	0.144	3	-0.302	5	1.552	581	4	0.346	3	-0.271	2	-0.73	3	-0.394	0	1	1	2
Small Animal	Adopted	Owner Surrender	4	0.411	4	0.144	3	-0.302	5	1.552	547	5	1.14	3	-0.259	4	0.249	1	-0.801	-1	1	-1	4
Small Animal	Adopted	Owner Surrender	4	0.411	4	0.144	3	-0.302	5	1.552	662	3	-0.424	1	-0.628	1	-0.963	3	-0.367	1	3	2	2
Small Animal	Adopted	Owner Surrender	4	0.411	4	0.144	3	-0.302	5	1.552	662	3	-0.424	1	-0.628	1	-0.963	3	-0.367	1	3	2	2
Small Animal	Adopted Unaltered	Owner Surrender	4	0.411	4	0.144	3	-0.302	5	1.552	457	4	-0.012	1	-0.644	1	-1.031	1	-0.876	0	3	2	4
Small Animal	Adopted Unaltered	Owner Surrender	4	0.411	4	0.144	3	-0.302	5	1.552	457	4	-0.012	1	-0.644	1	-1.031	1	-0.876	0	3	2	4
Small Animal	Adopted Unaltered	Owner Surrender	4	0.411	4	0.144	3	-0.302	5	1.552	581	4	0.346	3	-0.271	2	-0.73	3	-0.394	0	1	1	2
Small Animal	Adopted	Owner Surrender	4	0.411	4	0.144	3	-0.302	5	1.552	1282	4	0.258	2	-0.512	1	-1.004	5	1.093	0	2	2	0
Small Animal	Adopted	Owner Surrender	1	-0.815	2	-0.609	1	-1.129	5	1.034	684	2	-0.591	2	-0.516	4	0.49	3	-0.181	-1	0	-3	2
Small Animal	Adopted	Owner Surrender	1	-0.839	1	-0.841	1	-0.774	2	-0.553	364	3	-0.12	4	0.131	2	-0.464	2	-0.529	-2	-3	-1	0
Small Animal	Adopted	Owner Surrender	1	-0.881	3	-0.18	4	0.259	2	-0.713	553	4	0.295	5	0.434	2	-0.454	5	3.068	-3	-2	2	-3
Small Animal	Adopted	Owner Surrender	1	-0.881	3	-0.18	4	0.259	2	-0.713	553	4	0.295	5	0.434	2	-0.454	5	3.068	-3	-2	2	-3
Small Animal	Adopted Unaltered	Owner Surrender	3	-0.394	4	-0.101	4	0.548	1	-0.987	215	2	-0.647	5	0.609	5	2.144	4	0.188	1	-1	-1	-3
Small Animal	Adopted Unaltered	Owner Surrender	3	-0.394	4	-0.101	4	0.548	1	-0.987	215	2	-0.647	5	0.609	5	2.144	4	0.188	1	-1	-1	-3
Small Animal	Adopted Unaltered	Owner Surrender	4	0.474	3	-0.348	1	-0.865	5	1.337	469	4	0.647	2	-0.426	4	0.339	1	-0.762	0	1	-3	4
Small Animal	Adopted	Owner Surrender	5	1.548	4	0.082	3	-0.084	5	1.641	991	2	-0.637	3	-0.302	4	0.151	2	-0.71	3	1	-1	3
Small Animal	Adopted	Owner Surrender	5	1.548	4	0.082	3	-0.084	5	1.641	991	2	-0.637	3	-0.302	4	0.151	2	-0.71	3	1	-1	3
Small Animal	Adopted	Owner Surrender	4	0.539	3	-0.301	1	-1.162	2	-0.511	545	3	-0.139	1	-0.699	1	-1.115	3	-0.278	1	2	0	-1
Small Animal	Adopted	Owner Surrender	4	0.539	3	-0.301	1	-1.162	2	-0.511	570	4	0.117	5	2.299	5	1.087	5	2.688	0	-2	-4	-3
Small Animal	Adopted	Owner Surrender	4	0.539	3	-0.301	1	-1.162	2	-0.511	570	4	0.117	5	2.299	5	1.087	5	2.688	0	-2	-4	-3
Small Animal	Adopted	Owner Surrender	3	-0.493	1	-0.829	5	1.588	2	-0.612	1452	2	-0.683	2	-0.391	2	-0.393	3	-0.421	1	-1	3	-1
Small Animal	Adopted	Owner Surrender	3	-0.493	1	-0.829	5	1.588	2	-0.612	1452	2	-0.683	2	-0.391	2	-0.393	3	-0.421	1	-1	3	-1
Small Animal	Adopted	Owner Surrender	5	0.918	1	-0.705	1	-1.193	5	2.665	617	5	1.303	3	-0.236	4	0.282	2	-0.723	0	-2	-3	3
Small Animal	Adopted	Owner Surrender	5	0.918	1	-0.705	1	-1.193	5	2.665	617	5	1.303	3	-0.236	4	0.282	2	-0.723	0	-2	-3	3
Small Animal	Adopted	Owner Surrender	5	0.918	1	-0.705	1	-1.193	5	2.665	555	5	1.951	4	0.165	3	-0.16	2	-0.5	0	-3	-2	3
Small Animal	Adopted	Owner Surrender	5	0.918	1	-0.705	1	-1.193	5	2.665	555	5	1.951	4	0.165	3	-0.16	2	-0.5	0	-3	-2	3
Small Animal	Adopted	Owner Surrender	5	0.918	1	-0.705	1	-1.193	5	2.665	4034	5	2.801	4	0.195	3	-0.19	5	1.997	0	-3	-2	0
Small Animal	Adopted	Owner Surrender	5	0.918	1	-0.705	1	-1.193	5	2.665	4034	5	2.801	4	0.195	3	-0.19	5	1.997	0	-3	-2	0
Small Animal	Adopted	Owner Surrender	5	1.454	4	-0.101	3	-0.261	4	0	548	4	0.288	3	-0.308	2	-0.726	5	1.954	1	1	1	-1
Small Animal	Adopted	Owner Surrender	2	-0.693	2	-0.515	2	-0.457	2	-0.538	997	5	2.1	4	0.182	3	-0.306	2	-0.485	-3	-2	-1	0
Small Animal	Adopted	Owner Surrender	4	0.154	5	0.992	4	0.37	5	1.558	2859	5	2.51	2	-0.371	1	-0.964	5	1.379	-1	3	3	0
Small Animal	Adopted	Owner Surrender	4	-0.025	4	0.032	4	0.13	5	3.048	667	3	-0.161	3	-0.201	3	-0.071	5	1.159	1	1	1	0
Small Animal	Adopted	Owner Surrender	2	-0.718	3	-0.194	4	0.244	2	-0.632	465	1	-0.81	3	-0.189	3	-0.087	2	-0.71	1	0	1	0
Small Animal	Adopted	Owner Surrender	2	-0.718	3	-0.194	4	0.244	2	-0.632	465	1	-0.81	3	-0.189	3	-0.087	2	-0.71	1	0	1	0
Small Animal	Adopted	Owner Surrender	2	-0.664	2	-0.553	2	-0.53	4	0.105	404	3	-0.415	2	-0.534	5	1.067	2	-0.561	-1	0	-3	2
Small Animal	Adopted	Owner Surrender	2	-0.664	2	-0.553	2	-0.53	4	0.105	404	3	-0.415	2	-0.534	5	1.067	2	-0.561	-1	0	-3	2
Small Animal	Adopted	Owner Surrender	2	-0.728	5	0.726	3	-0.193	4	0.522	789	2	-0.764	3	-0.112	4	0.277	2	-0.625	0	2	-1	2
Small Animal	Adopted	Owner Surrender	2	-0.569	5	0.453	1	-0.75	4	0.264	784	3	-0.508	5	0.39	2	-0.556	5	0.98	-1	0	-1	-1
Small Animal	Adopted	Owner Surrender	5	2.262	4	-0.112	2	-0.515	2	-0.567	405	5	0.918	4	0.083	3	-0.196	1	-1.176	0	0	-1	1
Small Animal	Adopted	Owner Surrender	5	2.262	4	-0.112	2	-0.515	2	-0.567	1144	5	1.061	1	-0.708	2	-0.487	3	-0.436	0	3	0	-1
Small Animal	Adopted	Owner Surrender	5	2.262	4	-0.112	2	-0.515	2	-0.567	1497	3	-0.335	1	-0.649	1	-0.759	4	0.536	2	3	1	-2
Small Animal	Adopted	Owner Surrender	5	2.262	4	-0.112	2	-0.515	2	-0.567	1497	3	-0.335	1	-0.649	1	-0.759	4	0.536	2	3	1	-2
Small Animal	Adopted	Owner Surrender	3	-0.199	2	-0.389	2	-0.409	3	-0.361	823	1	-0.89	5	3.2	3	-0.034	2	-0.616	2	-3	-1	1
Small Animal	Adopted	Owner Surrender	3	-0.199	2	-0.389	2	-0.409	3	-0.361	823	1	-0.89	5	3.2	3	-0.034	2	-0.616	2	-3	-1	1
Small Animal	Adopted	Owner Surrender	4	0.899	2	-0.445	2	-0.481	4	-0.047	486	2	-0.574	4	0.126	1	-1.068	2	-0.516	2	-2	1	2
Small Animal	Adopted Unaltered	Owner Surrender	4	0.015	2	-0.53	3	-0.016	4	0.242	685	5	2.213	3	-0.138	3	-0.041	3	-0.483	-1	-1	0	1
Small Animal	Adopted Unaltered	Owner Surrender	4	0.015	2	-0.53	3	-0.016	4	0.242	685	5	2.213	3	-0.138	3	-0.041	3	-0.483	-1	-1	0	1
Small Animal	Adopted	Owner Surrender	2	-0.599	1	-0.7	3	-0.241	3	-0.362	3054	4	0.21	1	-0.747	2	-0.652	5	1.317	-2	0	1	-2
Small Animal	Adopted	Owner Surrender	4	-0.064	5	2.138	5	0.612	5	3.825	563	3	-0.325	2	-0.377	2	-0.722	1	-0.958	1	3	3	4
Small Animal	Adopted	Owner Surrender	4	-0.064	5	2.138	5	0.612	5	3.825	563	3	-0.325	2	-0.377	2	-0.722	1	-0.958	1	3	3	4
Small Animal	Adopted	Owner Surrender	3	-0.129	1	-0.693	1	-1.21	4	0.659	3215	4	0.834	1	-0.71	1	-0.883	3	-0.445	-1	0	0	1
Small Animal	Adopted	Owner Surrender	3	-0.129	1	-0.693	1	-1.21	4	0.659	286	4	0.241	3	-0.36	1	-1.29	5	2.339	-1	-2	0	-1
Small Animal	Adopted	Owner Surrender	2	-0.693	2	-0.506	2	-0.67	5	3.135	1921	2	-0.655	3	-0.294	1	-0.982	4	0.129	0	-1	1	1
Small Animal	Adopted	Owner Surrender	2	-0.693	2	-0.506	2	-0.67	5	3.135	663	4	-0.034	5	0.266	5	1.146	5	1.657	-2	-3	-3	0
Small Animal	Adopted Unaltered	Owner Surrender	2	-0.693	2	-0.506	2	-0.67	5	3.135	806	2	-0.693	3	-0.173	3	-0.24	3	-0.297	0	-1	-1	2
Small Animal	Adopted	Owner Surrender	2	-0.693	2	-0.506	2	-0.67	5	3.135	477	2	-0.755	2	-0.584	4	0.277	1	-0.854	0	0	-2	4
Small Animal	Adopted	Owner Surrender	2	-0.693	2	-0.506	2	-0.67	5	3.135	663	4	-0.034	5	0.266	5	1.146	5	1.657	-2	-3	-3	0
Small Animal	Adopted	Owner Surrender	2	-0.693	2	-0.506	2	-0.67	5	3.135	1159	3	-0.562	2	-0.595	3	-0.032	3	-0.304	-1	0	-1	2
Small Animal	Adopted	Owner Surrender	2	-0.693	2	-0.506	2	-0.67	5	3.135	1846	4	0.353	2	-0.575	1	-1.295	5	3.382	-2	0	1	0
Small Animal	Adopted	Owner Surrender	2	-0.693	2	-0.506	2	-0.67	5	3.135	683	3	-0.418	1	-0.836	5	1.027	3	-0.187	-1	1	-3	2
Small Animal	Adopted	Owner Surrender	2	-0.693	2	-0.506	2	-0.67	5	3.135	476	2	-0.633	4	0.052	5	0.919	2	-0.677	0	-2	-3	3
Small Animal	Adopted	Owner Surrender	2	-0.693	2	-0.506	2	-0.67	5	3.135	662	2	-0.659	5	0.396	4	0.258	5	1.127	0	-3	-2	0
Small Animal	Adopted	Owner Surrender	2	-0.693	2	-0.506	2	-0.67	5	3.135	476	2	-0.633	4	0.052	5	0.919	2	-0.677	0	-2	-3	3
Small Animal	Adopted	Owner Surrender	2	-0.693	2	-0.506	2	-0.67	5	3.135	683	3	-0.418	1	-0.836	5	1.027	3	-0.187	-1	1	-3	2
Small Animal	Adopted	Owner Surrender	2	-0.693	2	-0.506	2	-0.67	5	3.135	477	2	-0.755	2	-0.584	4	0.277	1	-0.854	0	0	-2	4
Small Animal	Adopted Unaltered	Owner Surrender	2	-0.693	2	-0.506	2	-0.67	5	3.135	595	2	-0.7	2	-0.373	3	0.025	1	-0.834	0	0	-1	4
Small Animal	Adopted	Owner Surrender	2	-0.693	2	-0.506	2	-0.67	5	3.135	595	2	-0.7	2	-0.373	3	0.025	1	-0.834	0	0	-1	4
Small Animal	Adopted	Owner Surrender	2	-0.693	2	-0.506	2	-0.67	5	3.135	662	2	-0.659	5	0.396	4	0.258	5	1.127	0	-3	-2	0
Small Animal	Adopted	Owner Surrender	2	-0.693	2	-0.506	2	-0.67	5	3.135	542	4	0.02	4	0.139	2	-0.49	4	0.562	-2	-2	0	1
Small Animal	Adopted	Owner Surrender	2	-0.693	2	-0.506	2	-0.67	5	3.135	1921	2	-0.655	3	-0.294	1	-0.982	4	0.129	0	-1	1	1
Small Animal	Adopted	Owner Surrender	2	-0.693	2	-0.506	2	-0.67	5	3.135	663	4	-0.034	5	0.266	5	1.146	5	1.657	-2	-3	-3	0
Small Animal	Adopted	Owner Surrender	2	-0.693	2	-0.506	2	-0.67	5	3.135	683	3	-0.418	1	-0.836	5	1.027	3	-0.187	-1	1	-3	2
Small Animal	Adopted	Owner Surrender	2	-0.693	2	-0.506	2	-0.67	5	3.135	542	4	0.02	4	0.139	2	-0.49	4	0.562	-2	-2	0	1
Small Animal	Adopted	Owner Surrender	2	-0.693	2	-0.506	2	-0.67	5	3.135	391	3	-0.263	3	-0.351	2	-0.485	3	-0.456	-1	-1	0	2
Small Animal	Adopted	Owner Surrender	2	-0.693	2	-0.506	2	-0.67	5	3.135	695	3	-0.55	5	0.404	2	-0.534	4	-0.108	-1	-3	0	1
Small Animal	Adopted	Owner Surrender	2	-0.693	2	-0.506	2	-0.67	5	3.135	477	2	-0.755	2	-0.584	4	0.277	1	-0.854	0	0	-2	4
Small Animal	Adopted	Owner Surrender	2	-0.693	2	-0.506	2	-0.67	5	3.135	695	3	-0.55	5	0.404	2	-0.534	4	-0.108	-1	-3	0	1
Small Animal	Adopted	Owner Surrender	2	-0.693	2	-0.506	2	-0.67	5	3.135	695	3	-0.55	5	0.404	2	-0.534	4	-0.108	-1	-3	0	1
Small Animal	Adopted	Owner Surrender	2	-0.693	2	-0.506	2	-0.67	5	3.135	1231	4	0.033	1	-0.769	2	-0.737	5	1.607	-2	1	0	0
Small Animal	Adopted	Owner Surrender	2	-0.693	2	-0.506	2	-0.67	5	3.135	466	4	0.793	2	-0.598	2	-0.523	2	-0.531	-2	0	0	3
Small Animal	Adopted	Owner Surrender	3	-0.513	4	-0.054	5	1.282	4	0.217	954	3	-0.536	1	-0.736	5	3.011	4	0.612	0	3	0	0
Small Animal	Adopted	Owner Surrender	3	-0.513	4	-0.054	5	1.282	4	0.217	954	3	-0.536	1	-0.736	5	3.011	4	0.612	0	3	0	0
Small Animal	Adopted	Owner Surrender	3	-0.513	4	-0.054	5	1.282	4	0.217	945	1	-0.783	1	-0.678	5	0.593	1	-0.765	2	3	0	3
Small Animal	Adopted	Owner Surrender	3	-0.513	4	-0.054	5	1.282	4	0.217	945	1	-0.783	1	-0.678	5	0.593	1	-0.765	2	3	0	3
Small Animal	Adopted	Owner Surrender	3	-0.513	4	-0.054	5	1.282	4	0.217	894	2	-0.594	3	-0.144	3	-0.083	5	0.757	1	1	2	-1
Small Animal	Adopted	Owner Surrender	3	-0.513	4	-0.054	5	1.282	4	0.217	894	2	-0.594	3	-0.144	3	-0.083	5	0.757	1	1	2	-1
Small Animal	Adopted	Owner Surrender	2	-0.693	2	-0.506	2	-0.67	5	3.135	1231	4	0.033	1	-0.769	2	-0.737	5	1.607	-2	1	0	0
Small Animal	Adopted	Owner Surrender	2	-0.693	2	-0.506	2	-0.67	5	3.135	637	5	1.118	4	0.029	3	0.026	4	-0.092	-3	-2	-1	1
Small Animal	Adopted	Owner Surrender	2	-0.693	2	-0.506	2	-0.67	5	3.135	695	3	-0.55	5	0.404	2	-0.534	4	-0.108	-1	-3	0	1
Small Animal	Adopted	Owner Surrender	5	2.203	4	0.173	1	-0.868	5	2.63	666	4	-0.105	2	-0.478	4	0.377	2	-0.74	1	2	-3	3
Small Animal	Adopted	Owner Surrender	2	-0.611	3	-0.174	1	-1.029	2	-0.595	347	4	-0.101	5	0.535	2	-0.659	5	0.711	-2	-2	-1	-3
Small Animal	Adopted	Owner Surrender	3	-0.492	1	-0.812	2	-0.624	1	-0.822	1360	3	-0.436	1	-0.926	1	-1.033	1	-0.819	0	0	1	0
Small Animal	Adopted	Owner Surrender	3	-0.129	1	-0.693	1	-1.21	4	0.659	807	3	-0.308	5	1.534	4	0.149	5	2.014	0	-4	-3	-1
Small Animal	Adopted	Owner Surrender	1	-0.915	3	-0.297	2	-0.586	2	-0.611	653	2	-0.577	2	-0.417	2	-0.359	5	0.903	-1	1	0	-3
Small Animal	Adopted	Owner Surrender	4	-0.032	2	-0.522	4	0.376	2	-0.519	275	2	-0.731	3	-0.203	1	-0.805	4	0.433	2	-1	3	-2
Small Animal	Adopted	Owner Surrender	4	-0.032	2	-0.522	4	0.376	2	-0.519	275	2	-0.731	3	-0.203	1	-0.805	4	0.433	2	-1	3	-2
Small Animal	Adopted	Owner Surrender	2	-0.721	2	-0.374	4	0.302	1	-0.966	429	1	-0.844	2	-0.507	3	-0.252	2	-0.747	1	0	1	-1
Small Animal	Adopted Unaltered	Owner Surrender	5	2.271	5	0.519	3	-0.2	5	2.721	420	5	1.562	4	-0.1	4	0.159	3	-0.213	0	1	-1	2
Small Animal	Adopted Unaltered	Owner Surrender	5	1.386	4	-0.02	4	0.371	3	-0.185	1594	5	2.542	5	1.439	3	-0.24	5	2.392	0	-1	1	-2
Small Animal	Adopted	Owner Surrender	2	-0.74	1	-0.805	4	0.269	1	-0.764	500	1	-0.779	2	-0.603	5	1.366	4	-0.083	1	-1	-1	-3
Small Animal	Adopted Unaltered	Owner Surrender	5	2.539	4	0.116	5	0.591	5	1.162	1528	5	1.839	3	-0.172	4	0.362	2	-0.669	0	1	1	3
Small Animal	Adopted Offsite(Unaltered)	Owner Surrender	5	2.539	4	0.116	5	0.591	5	1.162	1528	5	1.839	3	-0.172	4	0.362	2	-0.669	0	1	1	3
Small Animal	Adopted	Owner Surrender	3	-0.562	2	-0.566	3	-0.327	2	-0.499	737	5	1.508	5	1.343	3	0.01	5	0.812	-2	-3	0	-3
Small Animal	Adopted	Owner Surrender	5	2.273	4	0.222	1	-0.908	5	2.421	429	4	0.048	4	-0.027	1	-1.448	5	2.685	1	0	0	0
Small Animal	Adopted	Owner Surrender	5	2.273	4	0.222	1	-0.908	5	2.421	539	5	2.261	3	-0.329	3	-0.201	4	0.042	0	1	-2	1
Small Animal	Adopted	Owner Surrender	3	-0.301	5	0.303	4	0.195	5	1.059	949	3	-0.516	5	0.311	3	-0.126	5	1.776	0	0	1	0
Small Animal	Adopted	Owner Surrender	2	-0.613	2	-0.46	1	-0.811	4	0.059	573	3	-0.131	2	-0.455	1	-1.279	4	0.414	-1	0	0	0
Small Animal	Adopted	Owner Surrender	2	-0.613	2	-0.46	1	-0.811	4	0.059	573	3	-0.131	2	-0.455	1	-1.279	4	0.414	-1	0	0	0
Small Animal	Adopted Altered	Owner Surrender	4	-0.073	4	-0.075	5	1.174	2	-0.74	536	2	-0.636	5	0.748	5	0.924	5	2.369	2	-1	0	-3
Small Animal	Adopted Altered	Owner Surrender	4	-0.073	4	-0.075	5	1.174	2	-0.74	536	2	-0.636	5	0.748	5	0.924	5	2.369	2	-1	0	-3
Small Animal	Adopted	Owner Surrender	3	-0.492	1	-0.812	2	-0.624	1	-0.822	347	3	-0.473	3	-0.302	1	-1.101	2	-0.502	0	-2	1	-1
Small Animal	Adopted Unaltered	Owner Surrender	2	-0.75	5	0.85	2	-0.646	4	0.707	480	1	-0.848	4	-0.041	3	-0.202	1	-0.806	1	1	-1	3
Small Animal	Adopted Unaltered	Owner Surrender	2	-0.75	5	0.85	2	-0.646	4	0.707	480	1	-0.848	4	-0.041	3	-0.202	1	-0.806	1	1	-1	3
Small Animal	Adopted Altered	Owner Surrender	3	-0.262	4	0.24	4	0.081	3	-0.41	659	2	-0.668	5	0.307	5	2.715	2	-0.611	1	-1	-1	1
Small Animal	Adopted Altered	Owner Surrender	3	-0.262	4	0.24	4	0.081	3	-0.41	659	2	-0.668	5	0.307	5	2.715	2	-0.611	1	-1	-1	1
Small Animal	Adopted Altered	Owner Surrender	4	-0.083	2	-0.61	3	-0.147	1	-0.857	489	3	-0.541	4	0.185	2	-0.647	4	0.106	1	-2	1	-3
Small Animal	Adopted Altered	Owner Surrender	4	-0.083	2	-0.61	3	-0.147	1	-0.857	489	3	-0.541	4	0.185	2	-0.647	4	0.106	1	-2	1	-3
Small Animal	Adopted	Owner Surrender	4	0.01	2	-0.572	3	-0.081	3	-0.463	601	4	0.651	3	-0.271	2	-0.57	4	0.149	0	-1	1	-1
Small Animal	Adopted Unaltered	Owner Surrender	2	-0.738	5	0.636	5	2.163	3	-0.348	470	2	-0.729	5	0.277	3	-0.105	3	-0.142	0	0	2	0
Small Animal	Adopted Unaltered	Owner Surrender	3	-0.236	1	-0.625	5	0.728	3	-0.46	429	1	-0.844	2	-0.507	3	-0.252	2	-0.747	2	-1	2	1
Small Animal	Adopted	Owner Surrender	4	-0.046	2	-0.551	1	-1.092	2	-0.676	484	5	1.721	4	0.139	3	-0.025	3	-0.245	-1	-2	-2	-1
Small Animal	Adopted Unaltered	Owner Surrender	4	-0.046	2	-0.551	1	-1.092	2	-0.676	813	4	0.704	2	-0.411	1	-0.846	4	0.681	0	0	0	-2
Small Animal	Adopted	Owner Surrender	4	-0.046	2	-0.551	1	-1.092	2	-0.676	691	3	-0.361	2	-0.597	4	0.287	3	-0.463	1	0	-3	-1
Small Animal	Adopted	Owner Surrender	4	-0.046	2	-0.551	1	-1.092	2	-0.676	468	5	2.124	5	0.481	4	0.176	2	-0.629	-1	-3	-3	0
Small Animal	Adopted	Owner Surrender	4	-0.046	2	-0.551	1	-1.092	2	-0.676	691	3	-0.361	2	-0.597	4	0.287	3	-0.463	1	0	-3	-1
Small Animal	Adopted Unaltered	Owner Surrender	4	-0.046	2	-0.551	1	-1.092	2	-0.676	813	4	0.704	2	-0.411	1	-0.846	4	0.681	0	0	0	-2
Small Animal	Adopted	Owner Surrender	4	-0.046	2	-0.551	1	-1.092	2	-0.676	645	3	-0.299	2	-0.452	4	0.421	5	0.801	1	0	-3	-3
Small Animal	Adopted	Owner Surrender	4	-0.046	2	-0.551	1	-1.092	2	-0.676	484	5	1.721	4	0.139	3	-0.025	3	-0.245	-1	-2	-2	-1
Small Animal	Adopted	Owner Surrender	4	-0.046	2	-0.551	1	-1.092	2	-0.676	1751	5	3.008	4	0.234	3	-0.132	3	-0.482	-1	-2	-2	-1
Small Animal	Adopted	Owner Surrender	4	-0.046	2	-0.551	1	-1.092	2	-0.676	1751	5	3.008	4	0.234	3	-0.132	3	-0.482	-1	-2	-2	-1
Small Animal	Adopted	Owner Surrender	4	-0.046	2	-0.551	1	-1.092	2	-0.676	468	5	2.124	5	0.481	4	0.176	2	-0.629	-1	-3	-3	0
Small Animal	Adopted	Owner Surrender	4	-0.046	2	-0.551	1	-1.092	2	-0.676	645	3	-0.299	2	-0.452	4	0.421	5	0.801	1	0	-3	-3
Small Animal	Adopted	Owner Surrender	5	1.029	5	0.519	1	-0.767	4	0.693	577	2	-0.586	2	-0.448	1	-1.09	2	-0.524	3	3	0	2
Small Animal	Adopted	Owner Surrender	5	1.029	5	0.519	1	-0.767	4	0.693	495	4	0.414	2	-0.433	1	-1.337	2	-0.708	1	3	0	2
Small Animal	Adopted	Owner Surrender	2	-0.672	4	-0.061	4	0.355	4	0.098	430	2	-0.67	3	-0.121	2	-0.648	3	-0.443	0	1	2	1
Small Animal	Adopted Unaltered	Owner Surrender	2	-0.748	5	0.331	3	-0.093	1	-0.913	551	1	-0.946	4	0.17	3	-0.261	4	0.046	1	1	0	-3
Small Animal	Adopted	Owner Surrender	2	-0.627	4	0.173	3	-0.322	3	-0.147	926	2	-0.663	3	-0.127	4	0.136	2	-0.557	0	1	-1	1
Small Animal	Adopted	Owner Surrender	3	-0.236	1	-0.625	5	0.728	3	-0.46	2651	5	0.918	1	-0.705	1	-1.193	5	2.665	-2	0	4	-2
Small Animal	Adopted	Owner Surrender	3	-0.236	1	-0.625	5	0.728	3	-0.46	2651	5	0.918	1	-0.705	1	-1.193	5	2.665	-2	0	4	-2
Small Animal	Adopted Unaltered	Owner Surrender	3	-0.356	3	-0.222	5	0.645	2	-0.687	433	2	-0.749	2	-0.516	4	0.343	1	-0.891	1	1	1	1
Small Animal	Adopted Altered	Owner Surrender	3	-0.334	4	-0.04	4	0.068	5	1.533	464	2	-0.681	5	0.485	3	-0.164	3	-0.189	1	-1	1	2
Small Animal	Adopted Altered	Owner Surrender	3	-0.481	3	-0.183	5	0.634	5	1.017	1482	3	-0.207	4	-0.089	5	1.166	5	1.655	0	-1	0	0
Small Animal	Adopted Altered	Owner Surrender	3	-0.481	3	-0.183	5	0.634	5	1.017	1482	3	-0.207	4	-0.089	5	1.166	5	1.655	0	-1	0	0
Small Animal	Adopted	Owner Surrender	4	0.177	1	-0.722	4	0.109	1	-0.747	577	2	-0.586	2	-0.448	1	-1.09	2	-0.524	2	-1	3	-1
Small Animal	Adopted Altered	Owner Surrender	1	-0.785	1	-0.934	2	-0.644	1	-1.022	2885	3	-0.543	3	-0.346	4	0.258	4	-0.03	-2	-2	-2	-3
Small Animal	Adopted Altered	Owner Surrender	3	-0.266	1	-0.661	1	-1.007	2	-0.73	512	2	-0.577	5	0.537	3	-0.342	5	1.936	1	-4	-2	-3
Small Animal	Adopted Altered	Owner Surrender	3	-0.266	1	-0.661	1	-1.007	2	-0.73	512	2	-0.577	5	0.537	3	-0.342	5	1.936	1	-4	-2	-3
Small Animal	Adopted Altered	Owner Surrender	1	-0.783	2	-0.58	2	-0.678	2	-0.495	476	2	-0.733	5	1.615	5	1.255	5	1.176	-1	-3	-3	-3
Small Animal	Adopted Altered	Owner Surrender	1	-0.783	2	-0.58	2	-0.678	2	-0.495	476	2	-0.733	5	1.615	5	1.255	5	1.176	-1	-3	-3	-3
Small Animal	Adopted Altered	Owner Surrender	3	-0.472	2	-0.39	5	0.737	4	0.518	454	1	-0.778	1	-0.706	5	0.661	4	-0.097	2	1	0	0
Small Animal	Adopted Altered	Owner Surrender	5	1.205	1	-0.9	1	-0.979	4	0.188	474	4	0.818	2	-0.451	4	0.089	2	-0.507	1	-1	-3	2
Small Animal	Adopted Altered	Owner Surrender	4	0.557	4	-0.018	3	-0.192	4	0.424	192	4	0.157	5	0.589	4	0.171	5	2.094	0	-1	-1	-1
Small Animal	Adopted Altered	Owner Surrender	4	0.557	4	-0.018	3	-0.192	4	0.424	192	4	0.157	5	0.589	4	0.171	5	2.094	0	-1	-1	-1
Small Animal	Adopted Altered	Owner Surrender	4	0.73	5	0.327	1	-0.999	5	1.505	558	5	1.465	3	-0.275	1	-1.452	3	-0.203	-1	2	0	2
Small Animal	Adopted Altered	Owner Surrender	2	-0.754	4	0.019	3	-0.326	4	0.027	357	1	-0.976	4	0.145	2	-0.466	3	-0.205	1	0	1	1
Small Animal	Adopted Altered	Owner Surrender	5	1.137	5	1.525	5	1.971	5	3.713	702	1	-0.974	2	-0.569	1	-1	1	-0.761	4	3	4	4
Small Animal	Adopted Altered	Owner Surrender	5	1.137	5	1.525	5	1.971	5	3.713	702	1	-0.974	2	-0.569	1	-1	1	-0.761	4	3	4	4
Small Animal	Adopted Altered	Owner Surrender	5	1.137	5	1.525	5	1.971	5	3.713	419	4	0.88	2	-0.503	2	-0.478	2	-0.621	1	3	3	3
Small Animal	Adopted Altered	Owner Surrender	1	-0.844	5	0.771	1	-0.95	1	-0.907	569	1	-0.907	4	0.201	2	-0.623	1	-0.935	0	1	-1	0
Small Animal	Adopted Altered	Owner Surrender	1	-0.844	5	0.771	1	-0.95	1	-0.907	569	1	-0.907	4	0.201	2	-0.623	1	-0.935	0	1	-1	0
Small Animal	Adopted Altered	Owner Surrender	3	-0.196	3	-0.353	1	-0.836	1	-0.851	398	3	-0.419	4	0.119	4	0.098	4	0.013	0	-1	-3	-3
Small Animal	Adopted Altered	Owner Surrender	3	-0.196	3	-0.353	1	-0.836	1	-0.851	977	2	-0.622	1	-0.713	5	0.836	2	-0.611	1	2	-4	-1
Small Animal	Adopted Altered	Owner Surrender	3	-0.196	3	-0.353	1	-0.836	1	-0.851	977	2	-0.622	1	-0.713	5	0.836	2	-0.611	1	2	-4	-1
Small Animal	Adopted Altered	Owner Surrender	5	1.412	5	0.429	2	-0.619	5	1.967	268	2	-0.644	4	0.054	1	-0.905	3	-0.247	3	1	1	2
Small Animal	Adopted Altered	Owner Surrender	1	-0.955	5	2.647	4	0.352	3	-0.459	366	3	-0.535	2	-0.413	2	-0.583	4	0.13	-2	3	2	-1
Small Animal	Adopted Altered	Owner Surrender	1	-1.062	3	-0.223	4	0.07	2	-0.554	769	3	-0.175	3	-0.184	1	-1.266	4	-0.118	-2	0	3	-2
Small Animal	Adopted Altered	Owner Surrender	1	-1.062	3	-0.223	4	0.07	2	-0.554	769	3	-0.175	3	-0.184	1	-1.266	4	-0.118	-2	0	3	-2
Small Animal	Adopted Altered	Owner Surrender	4	-0.036	4	0.138	2	-0.396	5	1.958	460	5	1.283	3	-0.206	3	-0.056	2	-0.632	-1	1	-1	3
Small Animal	Adopted Altered	Owner Surrender	3	-0.429	5	0.571	5	1.041	4	0.538	622	2	-0.619	5	0.356	5	0.88	4	0.139	1	0	0	0
Small Animal	Adopted Altered	Owner Surrender	3	-0.429	5	0.571	5	1.041	4	0.538	622	2	-0.619	5	0.356	5	0.88	4	0.139	1	0	0	0
Small Animal	Adopted Altered	Owner Surrender	1	-0.794	5	0.468	5	1.639	2	-0.506	677	2	-0.758	3	-0.148	3	-0.001	1	-1.005	-1	2	2	1
Small Animal	Adopted Altered	Owner Surrender	1	-0.797	3	-0.2	5	0.747	3	-0.472	741	4	0.7	5	0.562	1	-1.244	5	2.66	-3	-2	4	-2
Small Animal	Adopted Altered	Owner Surrender	1	-0.849	3	-0.304	4	0.316	3	-0.477	728	2	-0.632	3	-0.287	3	-0.219	2	-0.597	-1	0	1	1
Small Animal	Adopted Altered	Owner Surrender	5	1.642	4	0.101	4	0.548	4	0.435	1951	4	0.405	1	-0.815	2	-0.63	1	-1.172	1	3	2	3
Small Animal	Adopted Altered	Owner Surrender	2	-0.736	2	-0.531	4	0.255	2	-0.73	482	1	-0.951	2	-0.617	2	-0.702	5	0.718	1	0	2	-3
Small Animal	Adopted Altered	Owner Surrender	1	-0.951	3	-0.291	4	0.351	2	-0.598	687	3	-0.549	5	0.71	3	-0.148	5	1.612	-2	-2	1	-3
Small Animal	Adopted Altered	Owner Surrender	1	-0.951	3	-0.291	4	0.351	2	-0.598	1377	1	-0.849	3	-0.273	2	-0.511	3	-0.439	0	0	2	-1
Small Animal	Adopted Altered	Owner Surrender	1	-0.782	3	-0.28	2	-0.602	3	-0.326	2138	2	-0.689	1	-0.645	1	-0.934	3	-0.372	-1	2	1	0
Small Animal	Adopted Altered	Owner Surrender	1	-0.782	3	-0.28	2	-0.602	3	-0.326	1343	3	-0.42	2	-0.489	3	-0.282	3	-0.21	-2	1	-1	0
Small Animal	Adopted Altered	Owner Surrender	4	-0.071	2	-0.539	1	-0.811	5	1.239	482	1	-0.951	2	-0.617	2	-0.702	5	0.718	3	0	-1	0
Small Animal	Adopted Altered	Owner Surrender	4	0.177	1	-0.722	4	0.109	1	-0.747	473	5	1.444	4	0.163	4	0.389	4	-0.106	-1	-3	0	-3
Small Animal	Adopted Altered	Owner Surrender	3	-0.461	3	-0.185	1	-0.97	5	1.193	536	3	-0.286	5	0.3	1	-1.062	5	0.994	0	-2	0	0
Small Animal	Adopted Altered	Owner Surrender	2	-0.705	4	0.038	3	0.045	3	-0.296	624	3	-0.425	5	1.012	4	0.218	5	1.888	-1	-1	-1	-2
Small Animal	Adopted Altered	Owner Surrender	2	-0.705	4	0.038	3	0.045	3	-0.296	644	3	-0.327	1	-0.629	3	-0.045	1	-0.995	-1	3	0	2
Small Animal	Adopted Altered	Owner Surrender	2	-0.705	4	0.038	3	0.045	3	-0.296	473	4	-0.007	2	-0.386	1	-1.295	2	-0.626	-2	2	2	1
Small Animal	Adopted Altered	Owner Surrender	2	-0.672	2	-0.522	1	-1.71	4	-0.019	747	4	0.086	1	-0.709	2	-0.481	1	-0.915	-2	1	-1	3
Small Animal	Adopted Altered	Owner Surrender	3	-0.461	3	-0.185	1	-0.97	5	1.193	2750	2	-0.759	2	-0.603	3	-0.242	2	-0.591	1	1	-2	3
Small Animal	Adopted Altered	Owner Surrender	3	-0.461	3	-0.185	1	-0.97	5	1.193	2750	2	-0.759	2	-0.603	3	-0.242	2	-0.591	1	1	-2	3
Small Animal	Adopted Altered	Owner Surrender	4	0.138	5	0.312	2	-0.643	5	1.377	885	2	-0.583	4	0.131	3	-0.029	5	1.016	2	1	-1	0
Small Animal	Adopted Altered	Owner Surrender	4	0.138	5	0.312	2	-0.643	5	1.377	455	3	-0.393	2	-0.592	2	-0.626	1	-0.915	1	3	0	4
Small Animal	Adopted Altered	Owner Surrender	5	3.204	5	0.391	5	0.619	2	-0.617	467	2	-0.633	1	-0.781	1	-0.826	2	-0.579	3	4	4	0
Small Animal	Adopted Altered	Owner Surrender	5	1.847	4	-0.107	2	-0.645	4	0.467	711	4	-0.104	2	-0.539	1	-1.202	4	0.396	1	2	1	0
Small Animal	Adopted Altered	Owner Surrender	5	1.283	4	-0.041	3	-0.063	4	-0.108	1231	4	0.033	1	-0.769	2	-0.737	5	1.607	1	3	1	-1
Small Animal	Adopted Altered	Owner Surrender	5	1.283	4	-0.041	3	-0.063	4	-0.108	1231	4	0.033	1	-0.769	2	-0.737	5	1.607	1	3	1	-1
Small Animal	Adopted Altered	Owner Surrender	2	-0.625	2	-0.602	3	-0.047	2	-0.634	616	5	1.351	5	0.37	2	-0.4	4	0.392	-3	-3	1	-2
Small Animal	Adopted Altered	Owner Surrender	2	-0.625	2	-0.602	3	-0.047	2	-0.634	616	5	1.351	5	0.37	2	-0.4	4	0.392	-3	-3	1	-2
Small Animal	Adopted Altered	Owner Surrender	3	-0.425	5	1.181	4	0.517	4	0.252	656	2	-0.743	3	-0.288	4	0.243	4	0.04	1	2	0	0
Small Animal	Adopted Altered	Owner Surrender	1	-0.964	3	-0.271	3	-0.18	2	-0.64	388	1	-0.775	1	-0.796	3	-0.222	1	-1.069	0	2	0	1
Small Animal	Adopted Altered	Owner Surrender	1	-0.881	5	0.353	5	0.731	2	-0.701	424	1	-0.816	3	-0.191	3	-0.034	3	-0.168	0	2	2	-1
Small Animal	Adopted Altered	Owner Surrender	1	-0.955	5	2.647	4	0.352	3	-0.459	1544	5	1.511	3	-0.251	1	-0.789	5	2.107	-4	2	3	-2
Small Animal	Adopted Altered	Owner Surrender	5	0.934	5	1.181	3	-0.023	5	1.34	2065	2	-0.584	1	-0.834	1	-0.965	2	-0.639	3	4	2	3
Small Animal	Adopted Altered	Owner Surrender	5	0.934	5	1.181	3	-0.023	5	1.34	2065	2	-0.584	1	-0.834	1	-0.965	2	-0.639	3	4	2	3
Small Animal	Adopted Altered	Owner Surrender	5	0.934	5	1.181	3	-0.023	5	1.34	601	3	-0.352	2	-0.598	1	-0.954	2	-0.635	2	3	2	3
Small Animal	Adopted Altered	Owner Surrender	5	0.934	5	1.181	3	-0.023	5	1.34	601	3	-0.352	2	-0.598	1	-0.954	2	-0.635	2	3	2	3
Small Animal	Adopted Altered	Owner Surrender	2	-0.765	5	0.372	4	0.53	3	-0.325	622	2	-0.619	5	0.356	5	0.88	4	0.139	0	0	-1	-1
Small Animal	Adopted Altered	Owner Surrender	2	-0.765	5	0.372	4	0.53	3	-0.325	622	2	-0.619	5	0.356	5	0.88	4	0.139	0	0	-1	-1
Small Animal	Adopted Unaltered	Owner Surrender	2	-0.765	5	0.372	4	0.53	3	-0.325	474	1	-0.82	1	-0.701	4	0.321	1	-0.846	1	4	0	2
Small Animal	Adopted Altered	Owner Surrender	2	-0.765	5	0.372	4	0.53	3	-0.325	587	1	-0.947	5	2.845	4	0.42	2	-0.526	1	0	0	1
Small Animal	Adopted Altered	Owner Surrender	2	-0.765	5	0.372	4	0.53	3	-0.325	587	1	-0.947	5	2.845	4	0.42	2	-0.526	1	0	0	1
Small Animal	Adopted Altered	Owner Surrender	2	-0.719	3	-0.357	4	0.534	4	0.144	469	2	-0.77	5	0.489	3	-0.171	4	0.037	0	-2	1	0
Small Animal	Adopted Altered	Owner Surrender	2	-0.698	3	-0.222	4	0.455	1	-0.86	492	2	-0.633	1	-0.703	4	0.218	1	-1.177	0	2	0	0
Small Animal	Adopted Altered	Owner Surrender	3	-0.282	3	-0.136	2	-0.353	5	1.257	630	4	-0.084	4	-0.066	5	1.416	5	2.059	-1	-1	-3	0
Small Animal	Adopted Altered	Owner Surrender	5	1.205	1	-0.9	1	-0.979	4	0.188	474	4	0.818	2	-0.451	4	0.089	2	-0.507	1	-1	-3	2
Small Animal	Adopted Altered	Owner Surrender	5	1.137	5	1.525	5	1.971	5	3.713	787	5	1.235	3	-0.172	2	-0.493	4	0.133	0	2	3	1
Small Animal	Adopted Altered	Owner Surrender	5	1.137	5	1.525	5	1.971	5	3.713	1104	4	0.185	1	-0.838	1	-1.111	5	1.676	1	4	4	0
[truncated: 19,271 more rows]
